# Supplementary material for: Unlocking saponin biosynthesis in soapwort
Source: Nat Chem Biol. 2024 Jul 23;21(2):215–26. doi: 10.1038/s41589-024-01681-7 (PMC11782082; doi:10.1038/s41589-024-01681-7)
Supplement: Supplementary file 3 — List of primers used in this study, additional details for Supplementary Fig. 1b and source data for Supplementary Fig. 75 and Supplementary Table 4. [file 41589_2024_1681_MOESM3_ESM.xlsx]

## Sheet: Primers
Primer Name	Sequence (5' to 3')
Sanger sequencing
attL1_FWD	TCGCGTTAACGCTAGCATGGATCTC
attL2_REV	ACATCAGAGATTTTGAGACACGGGC
attB1_FWD	GGGGACAAGTTTGTACAAAAAAGCAGGCTTA
attB2_REV	GGGGACCACTTTGTACAAGAAAGCTGGGTA
	Gateway cloning of candidate pathway geens
	Adaptor	Gene specific
SobAS1_attb1_F	GGGGACAAGTTTGTACAAAAAAGCAGGCTTA	ATGTGGAGGTTAAAAATAGCAGAAG
SobAS1_attb2_R	GGGGACCACTTTGTACAAGAAAGCTGGGTA	TTAACTAAGCCTCAAAGGAACATG
CYP716A378_attb1_F	GGGGACAAGTTTGTACAAAAAAGCAGGCTTA	ATGGAACTCTTCTTCATATGTGGA
CYP716A378_attb2_R	GGGGACCACTTTGTACAAGAAAGCTGGGTA	TTAAGCAGATACAGTTACGGGTTT
CYP716A379_attb1_F	GGGGACAAGTTTGTACAAAAAAGCAGGCTTA	ATGGAGCTAATTACCTTACTAAGTG
CYP716A379_attb2_R	GGGGACCACTTTGTACAAGAAAGCTGGGTA	TTAAGCGAGGGTGGCGGATT
CYP72A984	Gene fragment synthesized by Twist Biosciences
SoCSL1 _attb1_F	GGGGACAAGTTTGTACAAAAAAGCAGGCTTA	ATGTCACCCCACAACACCTG
SoCSL1 _attb2_R	GGGGACCACTTTGTACAAGAAAGCTGGGTA	TTAAGAGCGACCTTTTCTAGCTTT
UGT73DL1_attb1_F	GGGGACAAGTTTGTACAAAAAAGCAGGCTTA	ATGGGTTCAAATACAGAAGCAACT
UGT73DL1_attb2_R	GGGGACCACTTTGTACAAGAAAGCTGGGTA	TCAAGCCTTCCTTAACGATCTC
UGT73CC6_attb1_F	GGGGACAAGTTTGTACAAAAAAGCAGGCTTA	ATGAAGTCACCACTAAAGTTGTAC
UGT73CC6_attb2_R	GGGGACCACTTTGTACAAGAAAGCTGGGTA	CTAATTAGCAACCTTACTCATTTTATC
UGT74CD1_attb1_F	GGGGACAAGTTTGTACAAAAAAGCAGGCTTA	ATGTCGGATCAAAATGATAAAAAGGT
UGT74CD1_attb2_R	GGGGACCACTTTGTACAAGAAAGCTGGGTA	TTAGAAAGATGAAACCCACTCAATAA
SoSDR1_attb1_F	GGGGACAAGTTTGTACAAAAAAGCAGGCTTA	ATGGCTGAAGCATCCTCATTTC
SoSDR1 _attb2_R	GGGGACCACTTTGTACAAGAAAGCTGGGTA	TCATTCAAATGGAGTTACTTCGTTTCG
UGT79T1_attb1_F	GGGGACAAGTTTGTACAAAAAAGCAGGCTTA	ATGTCTGCCAAAATGTTGCACG
UGT79T1_attb2_R	GGGGACCACTTTGTACAAGAAAGCTGGGTA	TCACTCGACGAGTGCTTGTAAA
UGT79L3_attb1_F	GGGGACAAGTTTGTACAAAAAAGCAGGCTTA	ATGGGTACTAAAGAGTTACACATAG
UGT79L3_attb2_R	GGGGACCACTTTGTACAAGAAAGCTGGGTA	CTACTTCTCAACAAGATCTTGTAG
UGT73M2_attb1_F	GGGGACAAGTTTGTACAAAAAAGCAGGCTTA	ATGGAGGAATCAAAGGAGGAAG
UGT73M2_attb2_R	GGGGACCACTTTGTACAAGAAAGCTGGGTA	TCAAAATTTTTGTAGCACAGCTTTG
SoGH1	Gene fragment synthesized by IDT
SoBAHD1_attb1_F	GGGGACAAGTTTGTACAAAAAAGCAGGCTTA	ATGGAACCTTCAAAAATGGAAGTG
SoBAHD1_attb2_R	GGGGACCACTTTGTACAAGAAAGCTGGGTA	TTAAAAGTTTGGGGAAGCAAAGG
	Generation of mRFP recombinant clone
	Adaptor	Gene specific
SoGH1_NoSTOP_F	GGGGACAAGTTTGTACAAAAAAGCAGGCT	ATGGTTCTTAGTCGATTGGATTTTC
SoGH1_NoSTOP_R	GGGGACCACTTTGTACAAGAAAGCTGGGTC	CAACGGAGTTTCAACTTTAGCATT
	Generation of C-term 6xhis-tagged SoGH1
EAQ-SoGH1_FW	ATTCTGCCCAAATTCGATGGTTCTTAGTCGA
EAQ-SoGH1-His_RV	TGATGCATACCGGTCGTCAGTGGTGGTGGTGGTGGTGCTCCAACGGAGTTTCAAC
	RNAi silencing
	Adaptor	Gene specific
BAS_SilC_F	GGGACAAGTTTGTACAAAAAAGCAGGCT	ATGGAGAGGGATCCGACACC
BASC_SilC_R	GGGGACCACTTTGTACAAGAAAGCTGGG	TTAACTAAGCCTCAAAGGAAC
	RT-qPCR
SoActin-RT-F	TCGGAGCTGATAGGTTCAAGA
SoActin-RT-R	TAACCATTTGAGGCAGACCAC
SobAS1-RT-F	TATGGAAATTGGGGTGTGTGT
SobAS1-RT-R	ACCGTCCTCCTTTTGTGACTT

## Sheet: S_Fig.1b
Details for Supplementary Figure 1b
Chemical Formula	Composition	Extracted Material	Reference
C82H128O45 (Saponarioside A)	3-O-β-D-galactopyranosyl-(1→2)-[β-D-xylopyranosyl-(1→3)]-β-D-glucuronopyranosyl quillaic acid 28-O-β-D-xylopyranosyl-(1→3)-β-D-xylopyranosyl-(1→4)-α-L-rhamnopyranosyl-(1→2)-[β-D-xylopyranosyl-(1→3)-β-D-4-O-acetylquinovopyranosyl-(1→4)]-β-D-fucopyranoside	Whole Plants (fresh)	Jia et al. 1998
C77H120O41 (Saponarioside B)	3-O-β-D-galactopyranosyl-(1→2)-[β-D-xylopyranosyl-(1→3)]-β-D-glucuronopyranosyl quillaic acid 28-O-β-D-xylopyranosyl-(1→3)-β-D-xylopyranosyl-(1→4)-α-L-rhamnopyranosyl-(1→2)-[β-D-4-O-acetylquinovopyranosyl-(1→4)]-β-D-fucopyranoside	Whole Plants (fresh)	Jia et al. 1998
C83H129O46 (SO1861)	3-O-β-D-galactopyranosyl-(1→2)-[β-D-xylopyranosyl-(1→3)]-β-D-glucuronopyranosyl quillaic acid 28-O-β-D-glucopyranosyl-(1→3)-β-D-xylopyranosyl-(1→4)-α-L-rhamnopyranosyl-(1→2)-[β-D-xylopyranosyl-(1→3)-(4-O-acetyl)-β-D-quinovopyranosyl-(1→4)]-β-D-fucopyranoside	Roots (commercial, dried)	Moniuszko-Szajwaj et al. 2016
C75H117O41	3-O-β-D-galactopyranosyl-(1→2)-[β-D-xylopyranosyl-(1→3)]-β-D-glucuronopyranosyl-quillaic acid-28-O-β-D-glucopyranosyl-(1→3)-[β-D-xylopyranosyl-(1→3)-β-D-xylopyranosyl-(1→4)]-α-L-rhamnopyranosyl-(1→2)-β-D-fucopyranoside	Roots (commercial, dried)	Lu et al. 2015
C76H120O41	3-O-β-D-galactopyranosyl-(1→2)-[β-D-xylopyranosyl-(1→3)]-β-D-glucuronopyranosyl quillaic acid 28-O-β-D-glucopyranosyl-(1→3)-β-D-xylopyranosyl-(1→4)-α-L-rhamnopyranosyl-(1→2)-[β-D-quinovopyranosyl-(1→4)]-β-D-fucopyranoside	Seed (commercial)	Takahashi et al. 2022
C78H122O42	3-O-β-D-galactopyranosyl-(1→2)-[β-D-xylopyranosyl-(1→3)]-β-D-glucuronopyranosyl quillaic acid 28-O-β-D-glucopyranosyl-(1→3)-β-D-xylopyranosyl-(1→4)-α-L-rhamnopyranosyl-(1→2)-[(4-O-acetyl)-β-D-quinovopyranosyl-(1→4)]-β-D-fucopyranoside	Roots (commercial, dried)	Moniuszko-Szajwaj et al. 2016
C80H124O43	3-O-β-D-galactopyranosyl-(1→2)-[β-D-xylopyranosyl-(1→3)]-β-D-glucuronopyranosyl quillaic acid 28-O-β-D-glucopyranosyl-(1→3)-β-D-xylopyranosyl-(1→4)-α-L-rhamnopyranosyl-(1→2)-[(3,4-di-O-acetyl)-β-D-quinovopyranosyl-(1→4)]-β-D-fucopyranoside	Seed (commercial)	Takahashi et al. 2022
C77H119O42	3-O-β-D-galactopyranosyl-(1→2)-[β-D-xylopyranosyl-(1→3)]-β-D-glucuronopyranosyl-quillaic acid-28-O-β-D-glucopyranosyl-(1→3)-[β-D-6-O-acetyl-xylopyranosyl-(1→3)-β-D-xylopyranosyl-(1→4)]-α-L-rhamnopyranosyl-(1→2)-β-D-fucopyranoside	Roots (commercial, dried)	Lu et al. 2015
C81H128O46	3-O-β-D-galactopyranosyl-(1→2)-[β-D-xylopyranosyl-(1→3)]-β-D-glucuronopyranosyl-quillaic acid-28-O-β-D-glucopyranosyl-(1→3)-[β-D-xylopyranosyl-(1→3)-β-D-xylopyranosyl-(1→4)]-α-L-rhamnopyranosyl-(1 →2)-[α-D-galactopyranosyl-(1→4)]-β-D-fucopyranoside	Roots (commercial, dried)	Lu et al. 2015

## Sheet: S_Fig.75
Source data for Supplementary Figure 75
qPCR run 1
Actin (38905)					SobAS (27757)					2^-ddCt
Target	Sample	Bio Rep	Cq		Target	Sample	Bio Rep	Cq		dCt	ddCt	Fold Change		Line	2^-ddCt
38905	DSRED-L2	1	30.7673		27757	DSRED-L2	1	29.7352		-1.03213	0.704767	0.613541		EV	0.613541
38905	DSRED-L2	2	30.3076		27757	DSRED-L2	2	29.0654		-1.24217	0.494727	0.709696		(DSRED)	0.709696
38905	DSRED-L2	3	31.032		27757	DSRED-L2	3	29.1505		-1.8815	-0.144605	1.10543			1.10543
38905	DSRED-L2	4	31.8693		27757	DSRED-L2	4	29.0775	-1.7369	-2.79179	-1.05489	2.07756			2.07756
38905	BASC-L1	1	31.3044		27757	BASC-L1	1	31.5221		0.217695	1.95459	0.257994			0.538995
38905	BASC-L1	2	32.3408		27757	BASC-L1	2	30.1715		-2.16923	-0.432328	1.34941			1.73609
38905	BASC-L1	3	32.4801		27757	BASC-L1	3	31.1579		-1.32223	0.414668	0.750192			1.60935
38905	BASC-L1	4	30.8036		27757	BASC-L1	4	30.1284		-0.675234	1.06166	0.479079			0.66404
38905	BASC-L2	1	30.95		27757	BASC-L2	1	30.2392		-0.710831	1.02607	0.491047		SIL 1	0.257994
38905	BASC-L2	2	31.5685		27757	BASC-L2	2	30.061		-1.50747	0.229424	0.852976			1.34941
38905	BASC-L2	3	29.5526		27757	BASC-L2	3	31.1622		1.60956	3.34646	0.0983138			0.750192
38905	BASC-L2	4	29.7068		27757	BASC-L2	4	30.2418		0.534964	2.27186	0.207062			0.479079
38905	BASC-L6	1	30.8928		27757	BASC-L6	1	32.0482		1.15539	2.89229	0.134689			0.477673
38905	BASC-L6	2	31.7311		27757	BASC-L6	2	32.2147		0.483557	2.22045	0.214574			1.1269
38905	BASC-L6	3	30.6185		27757	BASC-L6	3	31.7277		1.10913	2.84602	0.139079			0.430673
38905	BASC-L6	4	30.64		27757	BASC-L6	4	31.7882		1.14812	2.88502	0.13537			0.323323
														Sil 2	0.491047
qPCR run 2															0.852976
Actin (38905)					SobAS (27757)										0.0983138
Target	Sample	Bio Rep	Cq		Target	Sample	Bio Rep	Cq		dCt	ddCt	Fold Change			0.207062
38905	DSRED-L2	5	31.1426		27757	DSRED-L2	5	31.2221		0.0794931	0.891657	0.538995			0.434709
38905	DSRED-L2	6	30.9525		27757	DSRED-L2	6	29.3445		-1.608	-0.795839	1.73609			0.592831
38905	DSRED-L2	7	30.6209		27757	DSRED-L2	7	29.1223		-1.49864	-0.686476	1.60935			0.488811
38905	DSRED-L2	8	31.0889		27757	DSRED-L2	8	30.8674	-0.812164	-0.221506	0.590658	0.66404			1.17928
38905	BASC-L1	5	32.2286		27757	BASC-L1	5	32.4824		0.253741	1.0659	0.477673		Sil 3	0.134689
38905	BASC-L1	6	32.6078		27757	BASC-L1	6	31.6233		-0.98452	-0.172356	1.1269			0.214574
38905	BASC-L1	7	31.0672		27757	BASC-L1	7	31.4703		0.403171	1.21533	0.430673			0.139079
38905	BASC-L1	8	30.4375		27757	BASC-L1	8	31.2543		0.81679	1.62895	0.323323			0.13537
38905	BASC-L2	5	30.7824		27757	BASC-L2	5	31.1721		0.389713	1.20188	0.434709			0.147573
38905	BASC-L2	6	30.0335		27757	BASC-L2	6	29.9756		-0.057856	0.754308	0.592831			0.373701
38905	BASC-L2	7	30.0792		27757	BASC-L2	7	30.2997		0.220487	1.03265	0.488811			0.488874
38905	BASC-L2	8	31.2546		27757	BASC-L2	8	30.2045		-1.05007	-0.237911	1.17928			0.306988
38905	BASC-L6	5	30.6258		27757	BASC-L6	5	32.5741		1.94833	2.7605	0.147573
38905	BASC-L6	6	31.2209		27757	BASC-L6	6	31.8288		0.607879	1.42004	0.373701
38905	BASC-L6	7	31.3168		27757	BASC-L6	7	31.5371		0.220302	1.03247	0.488874
38905	BASC-L6	8	30.6273		27757	BASC-L6	8	31.5189		0.891581	1.70374	0.306988

## Sheet: S_Table_4
Source data for Table 4
Scaffold Contigs Size Basepairs Bp Coverage HQ Coverage GC %
-------- ------- ------------- ----------- ----------- ----------- ----
Chr01 3 171,998,431 171,978,431 00.00% 0.00x 39.41%
Chr02 8 168,346,886 168,276,886 00.00% 0.00x 39.37%
Chr03 6 167,862,214 167,812,214 00.00% 0.00x 39.00%
Chr04 3 151,746,589 151,726,589 00.00% 0.00x 39.07%
Chr05 2 150,658,900 150,648,900 00.00% 0.00x 38.97%
Chr06 3 148,914,749 148,894,749 00.00% 0.00x 39.13%
Chr07 4 148,844,233 148,814,233 00.00% 0.00x 39.40%
Chr08 1 146,996,705 146,996,705 00.00% 0.00x 39.28%
Chr09 6 146,090,521 146,040,521 00.00% 0.00x 39.10%
Chr10 1 142,121,670 142,121,670 00.00% 0.00x 39.17%
Chr11 2 141,745,259 141,735,259 00.00% 0.00x 39.30%
Chr12 6 136,675,473 136,625,473 00.00% 0.00x 39.22%
Chr13 5 129,907,096 129,867,096 00.00% 0.00x 39.30%
Chr14 3 126,650,553 126,630,553 00.00% 0.00x 38.99%
scaffold_24 1 1,662,819 1,662,819 00.00% 0.00x 41.33%
scaffold_28 1 817,658 817,658 00.00% 0.00x 37.28%
scaffold_32 1 431,570 431,570 00.00% 0.00x 38.68%
scaffold_49 1 187,449 187,449 00.00% 0.00x 36.38%
scaffold_50 1 177,449 177,449 00.00% 0.00x 37.01%
scaffold_57 1 148,034 148,034 00.00% 0.00x 36.64%
scaffold_58 1 147,588 147,588 00.00% 0.00x 36.29%
scaffold_63 1 139,548 139,548 00.00% 0.00x 36.98%
scaffold_66 1 136,821 136,821 00.00% 0.00x 36.79%
scaffold_72 1 124,406 124,406 00.00% 0.00x 37.12%
scaffold_74 1 121,651 121,651 00.00% 0.00x 37.03%
scaffold_79 1 118,885 118,885 00.00% 0.00x 37.39%
scaffold_82 1 114,376 114,376 00.00% 0.00x 37.19%
scaffold_83 1 113,092 113,092 00.00% 0.00x 30.36%
scaffold_87 1 108,995 108,995 00.00% 0.00x 37.29%
scaffold_88 1 107,971 107,971 00.00% 0.00x 37.77%
scaffold_91 1 106,825 106,825 00.00% 0.00x 37.35%
scaffold_92 1 106,512 106,512 00.00% 0.00x 35.93%
scaffold_93 1 106,261 106,261 00.00% 0.00x 36.35%
scaffold_95 1 105,419 105,419 00.00% 0.00x 37.36%
scaffold_103 1 98,894 98,894 00.00% 0.00x 37.23%
scaffold_107 1 95,563 95,563 00.00% 0.00x 36.62%
scaffold_108 1 95,344 95,344 00.00% 0.00x 34.16%
scaffold_112 1 93,281 93,281 00.00% 0.00x 37.56%
scaffold_113 1 91,179 91,179 00.00% 0.00x 38.17%
scaffold_115 1 90,648 90,648 00.00% 0.00x 37.78%
scaffold_117 1 89,280 89,280 00.00% 0.00x 37.74%
scaffold_118 1 89,228 89,228 00.00% 0.00x 36.87%
scaffold_120 1 88,779 88,779 00.00% 0.00x 34.94%
scaffold_122 1 82,830 82,830 00.00% 0.00x 35.07%
scaffold_124 1 81,703 81,703 00.00% 0.00x 35.90%
scaffold_125 1 81,274 81,274 00.00% 0.00x 36.29%
scaffold_126 1 80,387 80,387 00.00% 0.00x 36.32%
scaffold_127 1 79,849 79,849 00.00% 0.00x 36.36%
scaffold_128 1 79,697 79,697 00.00% 0.00x 36.76%
scaffold_129 1 79,556 79,556 00.00% 0.00x 36.68%
scaffold_132 1 78,461 78,461 00.00% 0.00x 36.45%
scaffold_133 1 78,385 78,385 00.00% 0.00x 36.10%
scaffold_134 1 78,042 78,042 00.00% 0.00x 38.16%
scaffold_136 1 77,853 77,853 00.00% 0.00x 38.66%
scaffold_137 1 77,377 77,377 00.00% 0.00x 36.13%
scaffold_138 1 77,158 77,158 00.00% 0.00x 37.89%
scaffold_141 1 76,450 76,450 00.00% 0.00x 36.87%
scaffold_146 1 75,742 75,742 00.00% 0.00x 38.44%
scaffold_148 1 75,033 75,033 00.00% 0.00x 36.99%
scaffold_150 1 73,413 73,413 00.00% 0.00x 39.15%
scaffold_152 1 72,862 72,862 00.00% 0.00x 37.28%
scaffold_153 1 72,772 72,772 00.00% 0.00x 36.57%
scaffold_154 1 71,209 71,209 00.00% 0.00x 35.07%
scaffold_157 1 70,794 70,794 00.00% 0.00x 35.13%
scaffold_158 1 70,484 70,484 00.00% 0.00x 39.07%
scaffold_159 1 69,507 69,507 00.00% 0.00x 39.16%
scaffold_160 1 69,220 69,220 00.00% 0.00x 36.57%
scaffold_162 1 69,004 69,004 00.00% 0.00x 37.93%
scaffold_164 1 68,336 68,336 00.00% 0.00x 34.98%
scaffold_166 1 67,680 67,680 00.00% 0.00x 36.54%
scaffold_169 1 67,229 67,229 00.00% 0.00x 36.74%
scaffold_171 1 66,410 66,410 00.00% 0.00x 37.18%
scaffold_172 1 66,263 66,263 00.00% 0.00x 34.32%
scaffold_173 1 65,952 65,952 00.00% 0.00x 37.09%
scaffold_174 1 65,854 65,854 00.00% 0.00x 36.30%
scaffold_176 1 65,715 65,715 00.00% 0.00x 34.71%
scaffold_179 1 64,956 64,956 00.00% 0.00x 34.84%
scaffold_181 1 64,591 64,591 00.00% 0.00x 35.66%
scaffold_182 1 64,454 64,454 00.00% 0.00x 36.75%
scaffold_184 1 63,928 63,928 00.00% 0.00x 36.83%
scaffold_185 1 63,877 63,877 00.00% 0.00x 37.01%
scaffold_186 1 63,764 63,764 00.00% 0.00x 36.56%
scaffold_187 1 63,478 63,478 00.00% 0.00x 34.64%
scaffold_189 1 63,043 63,043 00.00% 0.00x 37.30%
scaffold_190 1 62,978 62,978 00.00% 0.00x 34.80%
scaffold_193 1 62,620 62,620 00.00% 0.00x 36.14%
scaffold_194 1 62,375 62,375 00.00% 0.00x 34.74%
scaffold_196 1 62,260 62,260 00.00% 0.00x 34.51%
scaffold_198 1 61,961 61,961 00.00% 0.00x 37.12%
scaffold_199 1 61,802 61,802 00.00% 0.00x 34.92%
scaffold_200 1 61,751 61,751 00.00% 0.00x 37.92%
scaffold_202 1 61,159 61,159 00.00% 0.00x 38.08%
scaffold_204 1 61,002 61,002 00.00% 0.00x 36.75%
scaffold_205 1 60,601 60,601 00.00% 0.00x 35.34%
scaffold_208 1 60,465 60,465 00.00% 0.00x 37.08%
scaffold_209 1 60,318 60,318 00.00% 0.00x 36.83%
scaffold_211 1 59,704 59,704 00.00% 0.00x 37.03%
scaffold_215 1 59,123 59,123 00.00% 0.00x 39.67%
scaffold_217 1 58,724 58,724 00.00% 0.00x 35.29%
scaffold_221 1 57,768 57,768 00.00% 0.00x 39.62%
scaffold_222 1 57,750 57,750 00.00% 0.00x 36.33%
scaffold_225 1 57,237 57,237 00.00% 0.00x 35.03%
scaffold_226 1 57,069 57,069 00.00% 0.00x 35.31%
scaffold_232 1 56,017 56,017 00.00% 0.00x 39.72%
scaffold_236 1 55,448 55,448 00.00% 0.00x 34.97%
scaffold_237 1 55,368 55,368 00.00% 0.00x 37.36%
scaffold_239 1 55,175 55,175 00.00% 0.00x 38.70%
scaffold_240 1 54,793 54,793 00.00% 0.00x 36.84%
scaffold_242 1 54,698 54,698 00.00% 0.00x 39.67%
scaffold_244 1 54,356 54,356 00.00% 0.00x 35.04%
scaffold_245 1 54,347 54,347 00.00% 0.00x 39.66%
scaffold_248 1 53,931 53,931 00.00% 0.00x 39.78%
scaffold_249 1 53,512 53,512 00.00% 0.00x 39.71%
scaffold_252 1 53,251 53,251 00.00% 0.00x 34.62%
scaffold_253 1 53,241 53,241 00.00% 0.00x 34.75%
scaffold_256 1 52,149 52,149 00.00% 0.00x 39.87%
scaffold_258 1 52,028 52,028 00.00% 0.00x 38.99%
scaffold_259 1 52,012 52,012 00.00% 0.00x 35.06%
scaffold_261 1 51,748 51,748 00.00% 0.00x 35.45%
scaffold_262 1 51,656 51,656 00.00% 0.00x 35.20%
scaffold_265 1 51,469 51,469 00.00% 0.00x 34.98%
scaffold_266 1 51,384 51,384 00.00% 0.00x 37.28%
scaffold_271 1 50,936 50,936 00.00% 0.00x 37.43%
scaffold_272 1 50,929 50,929 00.00% 0.00x 37.72%
scaffold_276 1 50,524 50,524 00.00% 0.00x 35.19%
scaffold_278 1 50,366 50,366 00.00% 0.00x 34.53%
scaffold_279 1 50,324 50,324 00.00% 0.00x 38.89%
scaffold_280 1 50,227 50,227 00.00% 0.00x 36.29%
scaffold_281 1 50,209 50,209 00.00% 0.00x 35.44%
