# Supplementary material for: Unlocking saponin biosynthesis in soapwort
Source: Nat Chem Biol. 2024 Jul 23;21(2):215–26. doi: 10.1038/s41589-024-01681-7 (PMC11782082; doi:10.1038/s41589-024-01681-7)
Supplement: Supplementary file 4 — Source data for Fig. 1b. [file 41589_2024_1681_MOESM4_ESM.xlsx]

## Sheet: Fig.1b
Source data for Figure 1b
Sample	Raw Area	Compound	Std Area (digitoxin)	Extracted Mass (g)
19-7-1 F	913174267	Saponarioside A	1299892625	0.0085		F =	Flower
19-7-2 F	887213066	Saponarioside A	1323193008	0.00875		FB =	Flower Bud
19-7-3 F	900466618	Saponarioside A	1290859460	0.00983		YL =	Young Leaf
19-7-4 F	955101395	Saponarioside A	1290905116	0.01169		OL =	Old Leaf
19-7-1 FB	432426801	Saponarioside A	1208331200	0.00972		SE =	Stem
19-7-2 FB	927210903	Saponarioside A	1137184494	0.01336		R =	Root
19-7-3 FB	743007562	Saponarioside A	1219226527	0.0091
19-7-4 FB	881387447	Saponarioside A	1217868786	0.00939
19-7-1 YL	49599454	Saponarioside A	1281865805	0.01151
19-7-2 YL	38748366	Saponarioside A	1276022083	0.00971
19-7-3 YL	46932481	Saponarioside A	1267762989	0.01074
19-7-4 YL	46199933	Saponarioside A	1236272505	0.01359
19-7-1 OL	55357434	Saponarioside A	1331100660	0.01262
19-7-2 OL	86673935	Saponarioside A	1363799325	0.00853
19-7-3 OL	82860850	Saponarioside A	1338938524	0.01198
19-7-4 OL	73308696	Saponarioside A	1277693097	0.01132
19-7-1 SE	161266389	Saponarioside A	1418397758	0.01268
19-7-2 SE	240867233	Saponarioside A	1453495760	0.01135
19-7-3 SE	189881128	Saponarioside A	1461930460	0.01345
19-7-4 SE	256719843	Saponarioside A	1402404773	0.01425
19-7-1 R	847084406	Saponarioside A	1410245414	0.01432
19-7-2 R	826152641	Saponarioside A	1436542511	0.01165
19-7-3 R	825621578	Saponarioside A	1419347746	0.01265
19-7-4 R	856203297	Saponarioside A	1440370211	0.01253
19-7-1 F	51530157	Saponarioside B	1299892625	0.0085
19-7-2 F	65944168	Saponarioside B	1323193008	0.00875
19-7-3 F	61493368	Saponarioside B	1290859460	0.00983
19-7-4 F	78190567	Saponarioside B	1290905116	0.01169
19-7-1 FB	47185171	Saponarioside B	1208331200	0.00972
19-7-2 FB	108794265	Saponarioside B	1137184494	0.01336
19-7-3 FB	68617349	Saponarioside B	1219226527	0.0091
19-7-4 FB	90784903	Saponarioside B	1217868786	0.00939
19-7-1 YL	125456390	Saponarioside B	1281865805	0.01151
19-7-2 YL	192915974	Saponarioside B	1276022083	0.00971
19-7-3 YL	168516915	Saponarioside B	1267762989	0.01074
19-7-4 YL	183500809	Saponarioside B	1236272505	0.01359
19-7-1 OL	142086362	Saponarioside B	1331100660	0.01262
19-7-2 OL	194693191	Saponarioside B	1363799325	0.00853
19-7-3 OL	146560903	Saponarioside B	1338938524	0.01198
19-7-4 OL	189549149	Saponarioside B	1277693097	0.01132
19-7-1 SE	16942826	Saponarioside B	1418397758	0.01268
19-7-2 SE	24817102	Saponarioside B	1453495760	0.01135
19-7-3 SE	26220326	Saponarioside B	1461930460	0.01345
19-7-4 SE	27959322	Saponarioside B	1402404773	0.01425
19-7-1 R	24594687	Saponarioside B	1410245414	0.01432
19-7-2 R	15981928	Saponarioside B	1436542511	0.01165
19-7-3 R	18518899	Saponarioside B	1419347746	0.01265
19-7-4 R	17250587	Saponarioside B	1440370211	0.01253
