# Supplementary material for: Unlocking saponin biosynthesis in soapwort
Source: Nat Chem Biol. 2024 Jul 23;21(2):215–26. doi: 10.1038/s41589-024-01681-7 (PMC11782082; doi:10.1038/s41589-024-01681-7)
Supplement: Supplementary file 5 — Source data for Fig. 4d. [file 41589_2024_1681_MOESM5_ESM.xlsx]

## Sheet: Fig.4d
Source data for Figure 4d
Sample	Raw Area	Compound
001_1_1	1560171197	Digitoxin		Combination	Co-expressed genes
002_1_2	1759307201	Digitoxin		1 =	AstHMGR
003_1_3	1901165038	Digitoxin		2 =	AstHMGR + SobAS1
004_1_4	1728212387	Digitoxin		3 =	AstHMGR + SobAS1 + CYP716A378
005_1_5	1978779325	Digitoxin		4 =	AstHMGR + SobAS1 + CYP716A379
007_2_1	1814743744	Digitoxin		5 =	AstHMGR + SobAS1 + CYP716A379 + CYP72A984
008_2_2	1899411179	Digitoxin		6 =	AstHMGR + SobAS1 + CYP716A379 + CYP72A984 + SoCSL1
009_2_3	1946241431	Digitoxin		7 =	AstHMGR + SobAS1 + CYP716A379 + CYP72A984 + SoCSL1 + UGT73DL1
010_2_4	1996291360	Digitoxin		8 =	AstHMGR + SobAS1 + CYP716A379 + CYP72A984 + SoCSL1 + UGT73DL1 + UGT73CC6
011_2_5	1972980130	Digitoxin		9 =	AstHMGR + SobAS1 + CYP716A379 + CYP72A984 + SoCSL1 + UGT73DL1 + UGT73CC6 + SoSDR1
012_2_6	1517577014	Digitoxin		10 =	AstHMGR + SobAS1 + CYP716A379 + CYP72A984 + SoCSL1 + UGT73DL1 + UGT73CC6 + SoSDR1 + UGT74CD1
013_3_1	1590007154	Digitoxin		11 =	AstHMGR + SobAS1 + CYP716A379 + CYP72A984 + SoCSL1 + UGT73DL1 + UGT73CC6 + SoSDR1 + UGT74CD1 + UGT79T1
014_3_2	1888061630	Digitoxin		12 =	AstHMGR + SobAS1 + CYP716A379 + CYP72A984 + SoCSL1 + UGT73DL1 + UGT73CC6 + SoSDR1 + UGT74CD1 + UGT79T1 + UGT79L3
015_3_3	1954278798	Digitoxin		13 =	AstHMGR + SobAS1 + CYP716A379 + CYP72A984 + SoCSL1 + UGT73DL1 + UGT73CC6 + SoSDR1 + UGT74CD1 + UGT79T1 + UGT79L3 + UGT73M2
016_3_4	1041320052	Digitoxin		14 =	AstHMGR + SobAS1 + CYP716A379 + CYP72A984 + SoCSL1 + UGT73DL1 + UGT73CC6 + SoSDR1 + UGT74CD1 + UGT79T1 + UGT79L3 + UGT73M2 + SoGH1
017_3_5	1903622216	Digitoxin		15 =	AstHMGR + SobAS1 + CYP716A379 + CYP72A984 + SoCSL1 + UGT73DL1 + UGT73CC6 + SoSDR1 + UGT74CD1 + UGT79T1 + UGT79L3 + UGT73M2 + SoGH1 + SoBAHD1
018_3_6	1959215846	Digitoxin
019_4_1	1751712172	Digitoxin
020_4_2	1684319086	Digitoxin
021_4_3	1968219216	Digitoxin
022_4_4	896414819	Digitoxin
023_4_5	1885863062	Digitoxin
024_4_6	1993440309	Digitoxin
025_5_1	877282616	Digitoxin
026_5_2	1676647525	Digitoxin
027_5_3	1957123206	Digitoxin
028_5_4	1416140516	Digitoxin
029_5_5	1731677099	Digitoxin
030_5_6	1467485282	Digitoxin
031_6_1	1773188389	Digitoxin
032_6_2	1916490466	Digitoxin
033_6_3	1996092842	Digitoxin
034_6_4	1412271981	Digitoxin
035_6_5	1813262683	Digitoxin
036_6_6	906310961	Digitoxin
037_7_1	1854745007	Digitoxin
038_7_2	1576252146	Digitoxin
039_7_3	1900512164	Digitoxin
040_7_4	899725353	Digitoxin
041_7_5	975984343	Digitoxin
042_7_6	1950325888	Digitoxin
043_8_1	986777376	Digitoxin
044_8_2	1957301157	Digitoxin
045_8_3	969495636	Digitoxin
046_8_4	975766000	Digitoxin
047_8_5	1952749696	Digitoxin
048_8_6	873080123	Digitoxin
049_9_1	888669146	Digitoxin
050_9_2	951218378	Digitoxin
051_9_3	982204542	Digitoxin
052_9_4	1808907485	Digitoxin
053_9_5	1000904247	Digitoxin
054_9_6	1015808026	Digitoxin
055_10_1	918170860	Digitoxin
056_10_2	1041527566	Digitoxin
057_10_3	957710687	Digitoxin
058_10_4	1018501416	Digitoxin
059_10_5	999683155	Digitoxin
060_10_6	830147429	Digitoxin
061_11_1	1554798976	Digitoxin
062_11_2	1908563035	Digitoxin
063_11_3	1727707276	Digitoxin
064_11_4	997250079	Digitoxin
065_11_5	1583282547	Digitoxin
066_11_6	1947066460	Digitoxin
067_12_1	1020189456	Digitoxin
068_12_2	1513270998	Digitoxin
069_12_3	1086876851	Digitoxin
070_12_4	925037580	Digitoxin
071_12_5	1601847700	Digitoxin
072_12_6	1491770794	Digitoxin
073_13_1	1028947269	Digitoxin
074_13_2	893714664	Digitoxin
075_13_3	1015607716	Digitoxin
076_13_4	1980239236	Digitoxin
077_13_5	1851623509	Digitoxin
078_13_6	909303427	Digitoxin
079_14_1	958706331	Digitoxin
080_14_2	1966424995	Digitoxin
081_14_3	1552555839	Digitoxin
082_14_4	957450598	Digitoxin
083_14_5	996416244	Digitoxin
084_14_6	1526282608	Digitoxin
085_15_1	993768182	Digitoxin
086_15_2	1015406552	Digitoxin
087_15_3	984244086	Digitoxin
088_15_4	1986660741	Digitoxin
089_15_5	1735958925	Digitoxin
090_15_6	1926159373	Digitoxin
001_1_1	0	QA-GlcA
002_1_2	0	QA-GlcA
003_1_3	0	QA-GlcA
004_1_4	0	QA-GlcA
005_1_5	0	QA-GlcA
007_2_1	0	QA-GlcA
008_2_2	0	QA-GlcA
009_2_3	0	QA-GlcA
010_2_4	0	QA-GlcA
011_2_5	0	QA-GlcA
012_2_6	0	QA-GlcA
013_3_1	0	QA-GlcA
014_3_2	0	QA-GlcA
015_3_3	0	QA-GlcA
016_3_4	0	QA-GlcA
017_3_5	0	QA-GlcA
018_3_6	0	QA-GlcA
019_4_1	0	QA-GlcA
020_4_2	0	QA-GlcA
021_4_3	0	QA-GlcA
022_4_4	0	QA-GlcA
023_4_5	0	QA-GlcA
024_4_6	0	QA-GlcA
025_5_1	0	QA-GlcA
026_5_2	0	QA-GlcA
027_5_3	0	QA-GlcA
028_5_4	0	QA-GlcA
029_5_5	0	QA-GlcA
030_5_6	0	QA-GlcA
031_6_1	893990496	QA-GlcA
032_6_2	614807573	QA-GlcA
033_6_3	709909554	QA-GlcA
034_6_4	382814109	QA-GlcA
035_6_5	816629961	QA-GlcA
036_6_6	207681693	QA-GlcA
037_7_1	48895571	QA-GlcA
038_7_2	37749627	QA-GlcA
039_7_3	35576522	QA-GlcA
040_7_4	159605525	QA-GlcA
041_7_5	134711081	QA-GlcA
042_7_6	185222738	QA-GlcA
043_8_1	28325263	QA-GlcA
044_8_2	83619653	QA-GlcA
045_8_3	25587241	QA-GlcA
046_8_4	18110498	QA-GlcA
047_8_5	37825570	QA-GlcA
048_8_6	30127168	QA-GlcA
049_9_1	47944063	QA-GlcA
050_9_2	41043619	QA-GlcA
051_9_3	20002088	QA-GlcA
052_9_4	50804275	QA-GlcA
053_9_5	29135863	QA-GlcA
054_9_6	19429967	QA-GlcA
055_10_1	26313037	QA-GlcA
056_10_2	32567169	QA-GlcA
057_10_3	29967246	QA-GlcA
058_10_4	20674883	QA-GlcA
059_10_5	23868069	QA-GlcA
060_10_6	30422174	QA-GlcA
061_11_1	77176005	QA-GlcA
062_11_2	64497061	QA-GlcA
063_11_3	62568202	QA-GlcA
064_11_4	23816629	QA-GlcA
065_11_5	68483345	QA-GlcA
066_11_6	24432820	QA-GlcA
067_12_1	103462662	QA-GlcA
068_12_2	101027724	QA-GlcA
069_12_3	52004539	QA-GlcA
070_12_4	47726783	QA-GlcA
071_12_5	115495398	QA-GlcA
072_12_6	97976418	QA-GlcA
073_13_1	38705359	QA-GlcA
074_13_2	32579977	QA-GlcA
075_13_3	69257810	QA-GlcA
076_13_4	52626125	QA-GlcA
077_13_5	84626450	QA-GlcA
078_13_6	71484221	QA-GlcA
079_14_1	39689499	QA-GlcA
080_14_2	35984018	QA-GlcA
081_14_3	42351583	QA-GlcA
082_14_4	44529911	QA-GlcA
083_14_5	31166946	QA-GlcA
084_14_6	41709777	QA-GlcA
085_15_1	40263468	QA-GlcA
086_15_2	37373586	QA-GlcA
087_15_3	63533693	QA-GlcA
088_15_4	83118347	QA-GlcA
089_15_5	57360674	QA-GlcA
090_15_6	108681391	QA-GlcA
001_1_1	0	QA-GlcA-Gal
002_1_2	0	QA-GlcA-Gal
003_1_3	0	QA-GlcA-Gal
004_1_4	0	QA-GlcA-Gal
005_1_5	0	QA-GlcA-Gal
007_2_1	0	QA-GlcA-Gal
008_2_2	0	QA-GlcA-Gal
009_2_3	0	QA-GlcA-Gal
010_2_4	0	QA-GlcA-Gal
011_2_5	0	QA-GlcA-Gal
012_2_6	0	QA-GlcA-Gal
013_3_1	0	QA-GlcA-Gal
014_3_2	0	QA-GlcA-Gal
015_3_3	0	QA-GlcA-Gal
016_3_4	0	QA-GlcA-Gal
017_3_5	0	QA-GlcA-Gal
018_3_6	0	QA-GlcA-Gal
019_4_1	0	QA-GlcA-Gal
020_4_2	0	QA-GlcA-Gal
021_4_3	0	QA-GlcA-Gal
022_4_4	0	QA-GlcA-Gal
023_4_5	0	QA-GlcA-Gal
024_4_6	0	QA-GlcA-Gal
025_5_1	0	QA-GlcA-Gal
026_5_2	0	QA-GlcA-Gal
027_5_3	0	QA-GlcA-Gal
028_5_4	0	QA-GlcA-Gal
029_5_5	0	QA-GlcA-Gal
030_5_6	0	QA-GlcA-Gal
031_6_1	0	QA-GlcA-Gal
032_6_2	0	QA-GlcA-Gal
033_6_3	0	QA-GlcA-Gal
034_6_4	0	QA-GlcA-Gal
035_6_5	0	QA-GlcA-Gal
036_6_6	0	QA-GlcA-Gal
037_7_1	783232200	QA-GlcA-Gal
038_7_2	398962202	QA-GlcA-Gal
039_7_3	270225066	QA-GlcA-Gal
040_7_4	411458008	QA-GlcA-Gal
041_7_5	253615197	QA-GlcA-Gal
042_7_6	369561305	QA-GlcA-Gal
043_8_1	24103254	QA-GlcA-Gal
044_8_2	28229305	QA-GlcA-Gal
045_8_3	58913250	QA-GlcA-Gal
046_8_4	40391115	QA-GlcA-Gal
047_8_5	58917229	QA-GlcA-Gal
048_8_6	27128873	QA-GlcA-Gal
049_9_1	24997038	QA-GlcA-Gal
050_9_2	52619769	QA-GlcA-Gal
051_9_3	39132390	QA-GlcA-Gal
052_9_4	115811431	QA-GlcA-Gal
053_9_5	44554170	QA-GlcA-Gal
054_9_6	46755303	QA-GlcA-Gal
055_10_1	46941856	QA-GlcA-Gal
056_10_2	32234628	QA-GlcA-Gal
057_10_3	53076547	QA-GlcA-Gal
058_10_4	49932668	QA-GlcA-Gal
059_10_5	28231250	QA-GlcA-Gal
060_10_6	67266475	QA-GlcA-Gal
061_11_1	124412183	QA-GlcA-Gal
062_11_2	96477186	QA-GlcA-Gal
063_11_3	126273397	QA-GlcA-Gal
064_11_4	65483914	QA-GlcA-Gal
065_11_5	118386120	QA-GlcA-Gal
066_11_6	54549744	QA-GlcA-Gal
067_12_1	81670090	QA-GlcA-Gal
068_12_2	39814497	QA-GlcA-Gal
069_12_3	73479220	QA-GlcA-Gal
070_12_4	35362535	QA-GlcA-Gal
071_12_5	88724790	QA-GlcA-Gal
072_12_6	75605207	QA-GlcA-Gal
073_13_1	54771892	QA-GlcA-Gal
074_13_2	67144832	QA-GlcA-Gal
075_13_3	76018421	QA-GlcA-Gal
076_13_4	34803255	QA-GlcA-Gal
077_13_5	39635645	QA-GlcA-Gal
078_13_6	33494541	QA-GlcA-Gal
079_14_1	51732113	QA-GlcA-Gal
080_14_2	44239008	QA-GlcA-Gal
081_14_3	42216336	QA-GlcA-Gal
082_14_4	49424747	QA-GlcA-Gal
083_14_5	27045761	QA-GlcA-Gal
084_14_6	44167444	QA-GlcA-Gal
085_15_1	57853052	QA-GlcA-Gal
086_15_2	62096472	QA-GlcA-Gal
087_15_3	55093833	QA-GlcA-Gal
088_15_4	50866267	QA-GlcA-Gal
089_15_5	46088604	QA-GlcA-Gal
090_15_6	86781487	QA-GlcA-Gal
001_1_1	0	QA-Tri
002_1_2	0	QA-Tri
003_1_3	0	QA-Tri
004_1_4	0	QA-Tri
005_1_5	0	QA-Tri
007_2_1	0	QA-Tri
008_2_2	0	QA-Tri
009_2_3	0	QA-Tri
010_2_4	0	QA-Tri
011_2_5	0	QA-Tri
012_2_6	0	QA-Tri
013_3_1	0	QA-Tri
014_3_2	0	QA-Tri
015_3_3	0	QA-Tri
016_3_4	0	QA-Tri
017_3_5	0	QA-Tri
018_3_6	0	QA-Tri
019_4_1	0	QA-Tri
020_4_2	0	QA-Tri
021_4_3	0	QA-Tri
022_4_4	0	QA-Tri
023_4_5	0	QA-Tri
024_4_6	0	QA-Tri
025_5_1	0	QA-Tri
026_5_2	0	QA-Tri
027_5_3	0	QA-Tri
028_5_4	0	QA-Tri
029_5_5	0	QA-Tri
030_5_6	0	QA-Tri
031_6_1	0	QA-Tri
032_6_2	0	QA-Tri
033_6_3	0	QA-Tri
034_6_4	0	QA-Tri
035_6_5	0	QA-Tri
036_6_6	0	QA-Tri
037_7_1	0	QA-Tri
038_7_2	0	QA-Tri
039_7_3	0	QA-Tri
040_7_4	0	QA-Tri
041_7_5	0	QA-Tri
042_7_6	0	QA-Tri
043_8_1	778002127	QA-Tri
044_8_2	1130435956	QA-Tri
045_8_3	476748613	QA-Tri
046_8_4	645127372	QA-Tri
047_8_5	1028459434	QA-Tri
048_8_6	479778330	QA-Tri
049_9_1	641417948	QA-Tri
050_9_2	486728048	QA-Tri
051_9_3	514056777	QA-Tri
052_9_4	1187866690	QA-Tri
053_9_5	711299812	QA-Tri
054_9_6	420536280	QA-Tri
055_10_1	787539709	QA-Tri
056_10_2	754622972	QA-Tri
057_10_3	654486594	QA-Tri
058_10_4	722013842	QA-Tri
059_10_5	494896341	QA-Tri
060_10_6	411849393	QA-Tri
061_11_1	540615306	QA-Tri
062_11_2	571201706	QA-Tri
063_11_3	502536614	QA-Tri
064_11_4	210838734	QA-Tri
065_11_5	450400941	QA-Tri
066_11_6	253210935	QA-Tri
067_12_1	366565729	QA-Tri
068_12_2	180176917	QA-Tri
069_12_3	388943021	QA-Tri
070_12_4	176112907	QA-Tri
071_12_5	329329720	QA-Tri
072_12_6	294905302	QA-Tri
073_13_1	161576881	QA-Tri
074_13_2	185325551	QA-Tri
075_13_3	208468002	QA-Tri
076_13_4	129486171	QA-Tri
077_13_5	153364262	QA-Tri
078_13_6	221616167	QA-Tri
079_14_1	160179412	QA-Tri
080_14_2	123152032	QA-Tri
081_14_3	134372823	QA-Tri
082_14_4	169416253	QA-Tri
083_14_5	133575075	QA-Tri
084_14_6	115069998	QA-Tri
085_15_1	164235494	QA-Tri
086_15_2	163740538	QA-Tri
087_15_3	204205498	QA-Tri
088_15_4	211100426	QA-Tri
089_15_5	172325791	QA-Tri
090_15_6	316211167	QA-Tri
001_1_1	0	QA-Tri-F_1
002_1_2	0	QA-Tri-F_1
003_1_3	0	QA-Tri-F_1
004_1_4	0	QA-Tri-F_1
005_1_5	0	QA-Tri-F_1
007_2_1	0	QA-Tri-F_1
008_2_2	0	QA-Tri-F_1
009_2_3	0	QA-Tri-F_1
010_2_4	0	QA-Tri-F_1
011_2_5	0	QA-Tri-F_1
012_2_6	0	QA-Tri-F_1
013_3_1	0	QA-Tri-F_1
014_3_2	0	QA-Tri-F_1
015_3_3	0	QA-Tri-F_1
016_3_4	0	QA-Tri-F_1
017_3_5	0	QA-Tri-F_1
018_3_6	0	QA-Tri-F_1
019_4_1	0	QA-Tri-F_1
020_4_2	0	QA-Tri-F_1
021_4_3	0	QA-Tri-F_1
022_4_4	0	QA-Tri-F_1
023_4_5	0	QA-Tri-F_1
024_4_6	0	QA-Tri-F_1
025_5_1	0	QA-Tri-F_1
026_5_2	0	QA-Tri-F_1
027_5_3	0	QA-Tri-F_1
028_5_4	0	QA-Tri-F_1
029_5_5	0	QA-Tri-F_1
030_5_6	0	QA-Tri-F_1
031_6_1	0	QA-Tri-F_1
032_6_2	0	QA-Tri-F_1
033_6_3	0	QA-Tri-F_1
034_6_4	0	QA-Tri-F_1
035_6_5	0	QA-Tri-F_1
036_6_6	0	QA-Tri-F_1
037_7_1	0	QA-Tri-F_1
038_7_2	0	QA-Tri-F_1
039_7_3	0	QA-Tri-F_1
040_7_4	0	QA-Tri-F_1
041_7_5	0	QA-Tri-F_1
042_7_6	0	QA-Tri-F_1
043_8_1	0	QA-Tri-F_1
044_8_2	0	QA-Tri-F_1
045_8_3	0	QA-Tri-F_1
046_8_4	0	QA-Tri-F_1
047_8_5	0	QA-Tri-F_1
048_8_6	0	QA-Tri-F_1
049_9_1	0	QA-Tri-F_1
050_9_2	0	QA-Tri-F_1
051_9_3	0	QA-Tri-F_1
052_9_4	0	QA-Tri-F_1
053_9_5	0	QA-Tri-F_1
054_9_6	0	QA-Tri-F_1
055_10_1	118508156	QA-Tri-F_1
056_10_2	92085569	QA-Tri-F_1
057_10_3	149061459	QA-Tri-F_1
058_10_4	96360101	QA-Tri-F_1
059_10_5	69238241	QA-Tri-F_1
060_10_6	40362162	QA-Tri-F_1
061_11_1	0	QA-Tri-F_1
062_11_2	0	QA-Tri-F_1
063_11_3	0	QA-Tri-F_1
064_11_4	0	QA-Tri-F_1
065_11_5	0	QA-Tri-F_1
066_11_6	0	QA-Tri-F_1
067_12_1	0	QA-Tri-F_1
068_12_2	0	QA-Tri-F_1
069_12_3	0	QA-Tri-F_1
070_12_4	0	QA-Tri-F_1
071_12_5	0	QA-Tri-F_1
072_12_6	0	QA-Tri-F_1
073_13_1	0	QA-Tri-F_1
074_13_2	0	QA-Tri-F_1
075_13_3	0	QA-Tri-F_1
076_13_4	0	QA-Tri-F_1
077_13_5	0	QA-Tri-F_1
078_13_6	0	QA-Tri-F_1
079_14_1	0	QA-Tri-F_1
080_14_2	0	QA-Tri-F_1
081_14_3	0	QA-Tri-F_1
082_14_4	0	QA-Tri-F_1
083_14_5	0	QA-Tri-F_1
084_14_6	0	QA-Tri-F_1
085_15_1	0	QA-Tri-F_1
086_15_2	0	QA-Tri-F_1
087_15_3	0	QA-Tri-F_1
088_15_4	0	QA-Tri-F_1
089_15_5	0	QA-Tri-F_1
090_15_6	0	QA-Tri-F_1
001_1_1	0	QA-Tri-FR
002_1_2	0	QA-Tri-FR
003_1_3	0	QA-Tri-FR
004_1_4	0	QA-Tri-FR
005_1_5	0	QA-Tri-FR
007_2_1	0	QA-Tri-FR
008_2_2	0	QA-Tri-FR
009_2_3	0	QA-Tri-FR
010_2_4	0	QA-Tri-FR
011_2_5	0	QA-Tri-FR
012_2_6	0	QA-Tri-FR
013_3_1	0	QA-Tri-FR
014_3_2	0	QA-Tri-FR
015_3_3	0	QA-Tri-FR
016_3_4	0	QA-Tri-FR
017_3_5	0	QA-Tri-FR
018_3_6	0	QA-Tri-FR
019_4_1	0	QA-Tri-FR
020_4_2	0	QA-Tri-FR
021_4_3	0	QA-Tri-FR
022_4_4	0	QA-Tri-FR
023_4_5	0	QA-Tri-FR
024_4_6	0	QA-Tri-FR
025_5_1	0	QA-Tri-FR
026_5_2	0	QA-Tri-FR
027_5_3	0	QA-Tri-FR
028_5_4	0	QA-Tri-FR
029_5_5	0	QA-Tri-FR
030_5_6	0	QA-Tri-FR
031_6_1	0	QA-Tri-FR
032_6_2	0	QA-Tri-FR
033_6_3	0	QA-Tri-FR
034_6_4	0	QA-Tri-FR
035_6_5	0	QA-Tri-FR
036_6_6	0	QA-Tri-FR
037_7_1	0	QA-Tri-FR
038_7_2	0	QA-Tri-FR
039_7_3	0	QA-Tri-FR
040_7_4	0	QA-Tri-FR
041_7_5	0	QA-Tri-FR
042_7_6	0	QA-Tri-FR
043_8_1	0	QA-Tri-FR
044_8_2	0	QA-Tri-FR
045_8_3	0	QA-Tri-FR
046_8_4	0	QA-Tri-FR
047_8_5	0	QA-Tri-FR
048_8_6	0	QA-Tri-FR
049_9_1	0	QA-Tri-FR
050_9_2	0	QA-Tri-FR
051_9_3	0	QA-Tri-FR
052_9_4	0	QA-Tri-FR
053_9_5	0	QA-Tri-FR
054_9_6	0	QA-Tri-FR
055_10_1	0	QA-Tri-FR
056_10_2	0	QA-Tri-FR
057_10_3	0	QA-Tri-FR
058_10_4	0	QA-Tri-FR
059_10_5	0	QA-Tri-FR
060_10_6	0	QA-Tri-FR
061_11_1	815616509	QA-Tri-FR
062_11_2	1187449314	QA-Tri-FR
063_11_3	773374103	QA-Tri-FR
064_11_4	939255080	QA-Tri-FR
065_11_5	963536038	QA-Tri-FR
066_11_6	877784484	QA-Tri-FR
067_12_1	94950116	QA-Tri-FR
068_12_2	60806879	QA-Tri-FR
069_12_3	146088028	QA-Tri-FR
070_12_4	91345694	QA-Tri-FR
071_12_5	88860392	QA-Tri-FR
072_12_6	131037563	QA-Tri-FR
073_13_1	68538917	QA-Tri-FR
074_13_2	121592106	QA-Tri-FR
075_13_3	73723358	QA-Tri-FR
076_13_4	74287894	QA-Tri-FR
077_13_5	63082745	QA-Tri-FR
078_13_6	55913333	QA-Tri-FR
079_14_1	39457438	QA-Tri-FR
080_14_2	36911457	QA-Tri-FR
081_14_3	36422134	QA-Tri-FR
082_14_4	46483059	QA-Tri-FR
083_14_5	25963943	QA-Tri-FR
084_14_6	21583403	QA-Tri-FR
085_15_1	48271896	QA-Tri-FR
086_15_2	54463100	QA-Tri-FR
087_15_3	46004600	QA-Tri-FR
088_15_4	61950973	QA-Tri-FR
089_15_5	31680724	QA-Tri-FR
090_15_6	37025610	QA-Tri-FR
001_1_1	0	QA-Tri-FRX_2
002_1_2	0	QA-Tri-FRX_2
003_1_3	0	QA-Tri-FRX_2
004_1_4	0	QA-Tri-FRX_2
005_1_5	0	QA-Tri-FRX_2
007_2_1	0	QA-Tri-FRX_2
008_2_2	0	QA-Tri-FRX_2
009_2_3	0	QA-Tri-FRX_2
010_2_4	0	QA-Tri-FRX_2
011_2_5	0	QA-Tri-FRX_2
012_2_6	0	QA-Tri-FRX_2
013_3_1	0	QA-Tri-FRX_2
014_3_2	0	QA-Tri-FRX_2
015_3_3	0	QA-Tri-FRX_2
016_3_4	0	QA-Tri-FRX_2
017_3_5	0	QA-Tri-FRX_2
018_3_6	0	QA-Tri-FRX_2
019_4_1	0	QA-Tri-FRX_2
020_4_2	0	QA-Tri-FRX_2
021_4_3	0	QA-Tri-FRX_2
022_4_4	0	QA-Tri-FRX_2
023_4_5	0	QA-Tri-FRX_2
024_4_6	0	QA-Tri-FRX_2
025_5_1	0	QA-Tri-FRX_2
026_5_2	0	QA-Tri-FRX_2
027_5_3	0	QA-Tri-FRX_2
028_5_4	0	QA-Tri-FRX_2
029_5_5	0	QA-Tri-FRX_2
030_5_6	0	QA-Tri-FRX_2
031_6_1	0	QA-Tri-FRX_2
032_6_2	0	QA-Tri-FRX_2
033_6_3	0	QA-Tri-FRX_2
034_6_4	0	QA-Tri-FRX_2
035_6_5	0	QA-Tri-FRX_2
036_6_6	0	QA-Tri-FRX_2
037_7_1	0	QA-Tri-FRX_2
038_7_2	0	QA-Tri-FRX_2
039_7_3	0	QA-Tri-FRX_2
040_7_4	0	QA-Tri-FRX_2
041_7_5	0	QA-Tri-FRX_2
042_7_6	0	QA-Tri-FRX_2
043_8_1	0	QA-Tri-FRX_2
044_8_2	0	QA-Tri-FRX_2
045_8_3	0	QA-Tri-FRX_2
046_8_4	0	QA-Tri-FRX_2
047_8_5	0	QA-Tri-FRX_2
048_8_6	0	QA-Tri-FRX_2
049_9_1	0	QA-Tri-FRX_2
050_9_2	0	QA-Tri-FRX_2
051_9_3	0	QA-Tri-FRX_2
052_9_4	0	QA-Tri-FRX_2
053_9_5	0	QA-Tri-FRX_2
054_9_6	0	QA-Tri-FRX_2
055_10_1	0	QA-Tri-FRX_2
056_10_2	0	QA-Tri-FRX_2
057_10_3	0	QA-Tri-FRX_2
058_10_4	0	QA-Tri-FRX_2
059_10_5	0	QA-Tri-FRX_2
060_10_6	0	QA-Tri-FRX_2
061_11_1	0	QA-Tri-FRX_2
062_11_2	0	QA-Tri-FRX_2
063_11_3	0	QA-Tri-FRX_2
064_11_4	0	QA-Tri-FRX_2
065_11_5	0	QA-Tri-FRX_2
066_11_6	0	QA-Tri-FRX_2
067_12_1	569277390	QA-Tri-FRX_2
068_12_2	307676440	QA-Tri-FRX_2
069_12_3	753435669	QA-Tri-FRX_2
070_12_4	375961566	QA-Tri-FRX_2
071_12_5	341731254	QA-Tri-FRX_2
072_12_6	536150694	QA-Tri-FRX_2
073_13_1	105727262	QA-Tri-FRX_2
074_13_2	195758820	QA-Tri-FRX_2
075_13_3	170460023	QA-Tri-FRX_2
076_13_4	112218455	QA-Tri-FRX_2
077_13_5	108564181	QA-Tri-FRX_2
078_13_6	110528186	QA-Tri-FRX_2
079_14_1	51006446	QA-Tri-FRX_2
080_14_2	64221756	QA-Tri-FRX_2
081_14_3	63286704	QA-Tri-FRX_2
082_14_4	63787832	QA-Tri-FRX_2
083_14_5	54026589	QA-Tri-FRX_2
084_14_6	47924425	QA-Tri-FRX_2
085_15_1	62341904	QA-Tri-FRX_2
086_15_2	76568456	QA-Tri-FRX_2
087_15_3	79293345	QA-Tri-FRX_2
088_15_4	85706013	QA-Tri-FRX_2
089_15_5	61911900	QA-Tri-FRX_2
090_15_6	79018080	QA-Tri-FRX_2
001_1_1	0	QA-Tri-FRXX
002_1_2	0	QA-Tri-FRXX
003_1_3	0	QA-Tri-FRXX
004_1_4	0	QA-Tri-FRXX
005_1_5	0	QA-Tri-FRXX
007_2_1	0	QA-Tri-FRXX
008_2_2	0	QA-Tri-FRXX
009_2_3	0	QA-Tri-FRXX
010_2_4	0	QA-Tri-FRXX
011_2_5	0	QA-Tri-FRXX
012_2_6	0	QA-Tri-FRXX
013_3_1	0	QA-Tri-FRXX
014_3_2	0	QA-Tri-FRXX
015_3_3	0	QA-Tri-FRXX
016_3_4	0	QA-Tri-FRXX
017_3_5	0	QA-Tri-FRXX
018_3_6	0	QA-Tri-FRXX
019_4_1	0	QA-Tri-FRXX
020_4_2	0	QA-Tri-FRXX
021_4_3	0	QA-Tri-FRXX
022_4_4	0	QA-Tri-FRXX
023_4_5	0	QA-Tri-FRXX
024_4_6	0	QA-Tri-FRXX
025_5_1	0	QA-Tri-FRXX
026_5_2	0	QA-Tri-FRXX
027_5_3	0	QA-Tri-FRXX
028_5_4	0	QA-Tri-FRXX
029_5_5	0	QA-Tri-FRXX
030_5_6	0	QA-Tri-FRXX
031_6_1	0	QA-Tri-FRXX
032_6_2	0	QA-Tri-FRXX
033_6_3	0	QA-Tri-FRXX
034_6_4	0	QA-Tri-FRXX
035_6_5	0	QA-Tri-FRXX
036_6_6	0	QA-Tri-FRXX
037_7_1	0	QA-Tri-FRXX
038_7_2	0	QA-Tri-FRXX
039_7_3	0	QA-Tri-FRXX
040_7_4	0	QA-Tri-FRXX
041_7_5	0	QA-Tri-FRXX
042_7_6	0	QA-Tri-FRXX
043_8_1	0	QA-Tri-FRXX
044_8_2	0	QA-Tri-FRXX
045_8_3	0	QA-Tri-FRXX
046_8_4	0	QA-Tri-FRXX
047_8_5	0	QA-Tri-FRXX
048_8_6	0	QA-Tri-FRXX
049_9_1	0	QA-Tri-FRXX
050_9_2	0	QA-Tri-FRXX
051_9_3	0	QA-Tri-FRXX
052_9_4	0	QA-Tri-FRXX
053_9_5	0	QA-Tri-FRXX
054_9_6	0	QA-Tri-FRXX
055_10_1	0	QA-Tri-FRXX
056_10_2	0	QA-Tri-FRXX
057_10_3	0	QA-Tri-FRXX
058_10_4	0	QA-Tri-FRXX
059_10_5	0	QA-Tri-FRXX
060_10_6	0	QA-Tri-FRXX
061_11_1	0	QA-Tri-FRXX
062_11_2	0	QA-Tri-FRXX
063_11_3	0	QA-Tri-FRXX
064_11_4	0	QA-Tri-FRXX
065_11_5	0	QA-Tri-FRXX
066_11_6	0	QA-Tri-FRXX
067_12_1	0	QA-Tri-FRXX
068_12_2	0	QA-Tri-FRXX
069_12_3	0	QA-Tri-FRXX
070_12_4	0	QA-Tri-FRXX
071_12_5	0	QA-Tri-FRXX
072_12_6	0	QA-Tri-FRXX
073_13_1	191203878	QA-Tri-FRXX
074_13_2	344834867	QA-Tri-FRXX
075_13_3	290875338	QA-Tri-FRXX
076_13_4	229972848	QA-Tri-FRXX
077_13_5	196632486	QA-Tri-FRXX
078_13_6	204453783	QA-Tri-FRXX
079_14_1	89533450	QA-Tri-FRXX
080_14_2	72936904	QA-Tri-FRXX
081_14_3	89336252	QA-Tri-FRXX
082_14_4	104422620	QA-Tri-FRXX
083_14_5	98551000	QA-Tri-FRXX
084_14_6	64907654	QA-Tri-FRXX
085_15_1	76482727	QA-Tri-FRXX
086_15_2	79261820	QA-Tri-FRXX
087_15_3	94134414	QA-Tri-FRXX
088_15_4	149499204	QA-Tri-FRXX
089_15_5	87711185	QA-Tri-FRXX
090_15_6	136416555	QA-Tri-FRXX
001_1_1	0	QA-Tri-FRXX-Qui
002_1_2	0	QA-Tri-FRXX-Qui
003_1_3	0	QA-Tri-FRXX-Qui
004_1_4	0	QA-Tri-FRXX-Qui
005_1_5	0	QA-Tri-FRXX-Qui
007_2_1	0	QA-Tri-FRXX-Qui
008_2_2	0	QA-Tri-FRXX-Qui
009_2_3	0	QA-Tri-FRXX-Qui
010_2_4	0	QA-Tri-FRXX-Qui
011_2_5	0	QA-Tri-FRXX-Qui
012_2_6	0	QA-Tri-FRXX-Qui
013_3_1	0	QA-Tri-FRXX-Qui
014_3_2	0	QA-Tri-FRXX-Qui
015_3_3	0	QA-Tri-FRXX-Qui
016_3_4	0	QA-Tri-FRXX-Qui
017_3_5	0	QA-Tri-FRXX-Qui
018_3_6	0	QA-Tri-FRXX-Qui
019_4_1	0	QA-Tri-FRXX-Qui
020_4_2	0	QA-Tri-FRXX-Qui
021_4_3	0	QA-Tri-FRXX-Qui
022_4_4	0	QA-Tri-FRXX-Qui
023_4_5	0	QA-Tri-FRXX-Qui
024_4_6	0	QA-Tri-FRXX-Qui
025_5_1	0	QA-Tri-FRXX-Qui
026_5_2	0	QA-Tri-FRXX-Qui
027_5_3	0	QA-Tri-FRXX-Qui
028_5_4	0	QA-Tri-FRXX-Qui
029_5_5	0	QA-Tri-FRXX-Qui
030_5_6	0	QA-Tri-FRXX-Qui
031_6_1	0	QA-Tri-FRXX-Qui
032_6_2	0	QA-Tri-FRXX-Qui
033_6_3	0	QA-Tri-FRXX-Qui
034_6_4	0	QA-Tri-FRXX-Qui
035_6_5	0	QA-Tri-FRXX-Qui
036_6_6	0	QA-Tri-FRXX-Qui
037_7_1	0	QA-Tri-FRXX-Qui
038_7_2	0	QA-Tri-FRXX-Qui
039_7_3	0	QA-Tri-FRXX-Qui
040_7_4	0	QA-Tri-FRXX-Qui
041_7_5	0	QA-Tri-FRXX-Qui
042_7_6	0	QA-Tri-FRXX-Qui
043_8_1	0	QA-Tri-FRXX-Qui
044_8_2	0	QA-Tri-FRXX-Qui
045_8_3	0	QA-Tri-FRXX-Qui
046_8_4	0	QA-Tri-FRXX-Qui
047_8_5	0	QA-Tri-FRXX-Qui
048_8_6	0	QA-Tri-FRXX-Qui
049_9_1	0	QA-Tri-FRXX-Qui
050_9_2	0	QA-Tri-FRXX-Qui
051_9_3	0	QA-Tri-FRXX-Qui
052_9_4	0	QA-Tri-FRXX-Qui
053_9_5	0	QA-Tri-FRXX-Qui
054_9_6	0	QA-Tri-FRXX-Qui
055_10_1	0	QA-Tri-FRXX-Qui
056_10_2	0	QA-Tri-FRXX-Qui
057_10_3	0	QA-Tri-FRXX-Qui
058_10_4	0	QA-Tri-FRXX-Qui
059_10_5	0	QA-Tri-FRXX-Qui
060_10_6	0	QA-Tri-FRXX-Qui
061_11_1	0	QA-Tri-FRXX-Qui
062_11_2	0	QA-Tri-FRXX-Qui
063_11_3	0	QA-Tri-FRXX-Qui
064_11_4	0	QA-Tri-FRXX-Qui
065_11_5	0	QA-Tri-FRXX-Qui
066_11_6	0	QA-Tri-FRXX-Qui
067_12_1	0	QA-Tri-FRXX-Qui
068_12_2	0	QA-Tri-FRXX-Qui
069_12_3	0	QA-Tri-FRXX-Qui
070_12_4	0	QA-Tri-FRXX-Qui
071_12_5	0	QA-Tri-FRXX-Qui
072_12_6	0	QA-Tri-FRXX-Qui
073_13_1	0	QA-Tri-FRXX-Qui
074_13_2	0	QA-Tri-FRXX-Qui
075_13_3	0	QA-Tri-FRXX-Qui
076_13_4	0	QA-Tri-FRXX-Qui
077_13_5	0	QA-Tri-FRXX-Qui
078_13_6	0	QA-Tri-FRXX-Qui
079_14_1	19704645	QA-Tri-FRXX-Qui
080_14_2	23864473	QA-Tri-FRXX-Qui
081_14_3	23473997	QA-Tri-FRXX-Qui
082_14_4	24380820	QA-Tri-FRXX-Qui
083_14_5	31600948	QA-Tri-FRXX-Qui
084_14_6	17967931	QA-Tri-FRXX-Qui
085_15_1	9568092	QA-Tri-FRXX-Qui
086_15_2	17524603	QA-Tri-FRXX-Qui
087_15_3	22274411	QA-Tri-FRXX-Qui
088_15_4	21627366	QA-Tri-FRXX-Qui
089_15_5	23024593	QA-Tri-FRXX-Qui
090_15_6	34104619	QA-Tri-FRXX-Qui
001_1_1	0	Quillaic Acid
002_1_2	0	Quillaic Acid
003_1_3	0	Quillaic Acid
004_1_4	0	Quillaic Acid
005_1_5	0	Quillaic Acid
007_2_1	0	Quillaic Acid
008_2_2	0	Quillaic Acid
009_2_3	0	Quillaic Acid
010_2_4	0	Quillaic Acid
011_2_5	0	Quillaic Acid
012_2_6	0	Quillaic Acid
013_3_1	0	Quillaic Acid
014_3_2	0	Quillaic Acid
015_3_3	0	Quillaic Acid
016_3_4	0	Quillaic Acid
017_3_5	0	Quillaic Acid
018_3_6	0	Quillaic Acid
019_4_1	0	Quillaic Acid
020_4_2	0	Quillaic Acid
022_4_4	0	Quillaic Acid
023_4_5	0	Quillaic Acid
024_4_6	0	Quillaic Acid
025_5_1	244478227	Quillaic Acid
026_5_2	232826453	Quillaic Acid
027_5_3	157225142	Quillaic Acid
028_5_4	156819731	Quillaic Acid
029_5_5	311356297	Quillaic Acid
030_5_6	227333712	Quillaic Acid
031_6_1	12196339	Quillaic Acid
032_6_2	21038377	Quillaic Acid
033_6_3	16553033	Quillaic Acid
034_6_4	19450077	Quillaic Acid
035_6_5	23416645	Quillaic Acid
036_6_6	165399	Quillaic Acid
037_7_1	14240327	Quillaic Acid
038_7_2	22164089	Quillaic Acid
039_7_3	5951352	Quillaic Acid
040_7_4	11866176	Quillaic Acid
041_7_5	8958948	Quillaic Acid
042_7_6	13978892	Quillaic Acid
043_8_1	17547232	Quillaic Acid
044_8_2	28420425	Quillaic Acid
045_8_3	12029292	Quillaic Acid
046_8_4	5225204	Quillaic Acid
047_8_5	16400239	Quillaic Acid
048_8_6	8787653	Quillaic Acid
049_9_1	41600536	Quillaic Acid
050_9_2	11833567	Quillaic Acid
051_9_3	1735880	Quillaic Acid
052_9_4	25556546	Quillaic Acid
053_9_5	10348360	Quillaic Acid
054_9_6	19015322	Quillaic Acid
055_10_1	10485167	Quillaic Acid
056_10_2	14223181	Quillaic Acid
057_10_3	35059428	Quillaic Acid
058_10_4	10268588	Quillaic Acid
059_10_5	23007173	Quillaic Acid
060_10_6	2827588	Quillaic Acid
061_11_1	32011108	Quillaic Acid
062_11_2	19342586	Quillaic Acid
063_11_3	23362127	Quillaic Acid
064_11_4	6051734	Quillaic Acid
065_11_5	17929855	Quillaic Acid
066_11_6	18353302	Quillaic Acid
067_12_1	25076610	Quillaic Acid
068_12_2	24590064	Quillaic Acid
069_12_3	25778524	Quillaic Acid
070_12_4	14259436	Quillaic Acid
071_12_5	41271206	Quillaic Acid
072_12_6	26255205	Quillaic Acid
073_13_1	11520515	Quillaic Acid
074_13_2	14423290	Quillaic Acid
075_13_3	22487141	Quillaic Acid
076_13_4	19271659	Quillaic Acid
077_13_5	32383911	Quillaic Acid
078_13_6	19431682	Quillaic Acid
079_14_1	9357278	Quillaic Acid
080_14_2	23488977	Quillaic Acid
081_14_3	22686300	Quillaic Acid
082_14_4	14663722	Quillaic Acid
083_14_5	9525994	Quillaic Acid
084_14_6	17158811	Quillaic Acid
085_15_1	29262596	Quillaic Acid
086_15_2	10868445	Quillaic Acid
087_15_3	14135448	Quillaic Acid
088_15_4	26033664	Quillaic Acid
089_15_5	26833968	Quillaic Acid
090_15_6	25220284	Quillaic Acid
001_1_1	0	Saponarioside B
002_1_2	0	Saponarioside B
003_1_3	0	Saponarioside B
004_1_4	0	Saponarioside B
005_1_5	0	Saponarioside B
007_2_1	0	Saponarioside B
008_2_2	0	Saponarioside B
009_2_3	0	Saponarioside B
010_2_4	0	Saponarioside B
011_2_5	0	Saponarioside B
012_2_6	0	Saponarioside B
013_3_1	0	Saponarioside B
014_3_2	0	Saponarioside B
015_3_3	0	Saponarioside B
016_3_4	0	Saponarioside B
017_3_5	0	Saponarioside B
018_3_6	0	Saponarioside B
019_4_1	0	Saponarioside B
020_4_2	0	Saponarioside B
021_4_3	0	Saponarioside B
022_4_4	0	Saponarioside B
023_4_5	0	Saponarioside B
024_4_6	0	Saponarioside B
025_5_1	0	Saponarioside B
026_5_2	0	Saponarioside B
027_5_3	0	Saponarioside B
028_5_4	0	Saponarioside B
029_5_5	0	Saponarioside B
030_5_6	0	Saponarioside B
031_6_1	0	Saponarioside B
032_6_2	0	Saponarioside B
033_6_3	0	Saponarioside B
034_6_4	0	Saponarioside B
035_6_5	0	Saponarioside B
036_6_6	0	Saponarioside B
037_7_1	0	Saponarioside B
038_7_2	0	Saponarioside B
039_7_3	0	Saponarioside B
040_7_4	0	Saponarioside B
041_7_5	0	Saponarioside B
042_7_6	0	Saponarioside B
043_8_1	0	Saponarioside B
044_8_2	0	Saponarioside B
045_8_3	0	Saponarioside B
046_8_4	0	Saponarioside B
047_8_5	0	Saponarioside B
048_8_6	0	Saponarioside B
049_9_1	0	Saponarioside B
050_9_2	0	Saponarioside B
051_9_3	0	Saponarioside B
052_9_4	0	Saponarioside B
053_9_5	0	Saponarioside B
054_9_6	0	Saponarioside B
055_10_1	0	Saponarioside B
056_10_2	0	Saponarioside B
057_10_3	0	Saponarioside B
058_10_4	0	Saponarioside B
059_10_5	0	Saponarioside B
060_10_6	0	Saponarioside B
061_11_1	0	Saponarioside B
062_11_2	0	Saponarioside B
063_11_3	0	Saponarioside B
064_11_4	0	Saponarioside B
065_11_5	0	Saponarioside B
066_11_6	0	Saponarioside B
067_12_1	0	Saponarioside B
068_12_2	0	Saponarioside B
069_12_3	0	Saponarioside B
070_12_4	0	Saponarioside B
071_12_5	0	Saponarioside B
072_12_6	0	Saponarioside B
073_13_1	0	Saponarioside B
074_13_2	0	Saponarioside B
075_13_3	0	Saponarioside B
076_13_4	0	Saponarioside B
077_13_5	0	Saponarioside B
078_13_6	0	Saponarioside B
079_14_1	0	Saponarioside B
080_14_2	0	Saponarioside B
081_14_3	0	Saponarioside B
082_14_4	0	Saponarioside B
083_14_5	0	Saponarioside B
084_14_6	0	Saponarioside B
085_15_1	1754259	Saponarioside B
086_15_2	3792155	Saponarioside B
087_15_3	3936701	Saponarioside B
088_15_4	5473363	Saponarioside B
089_15_5	8975783	Saponarioside B
090_15_6	7671185	Saponarioside B
