# Supplementary material for: Unlocking saponin biosynthesis in soapwort
Source: Nat Chem Biol. 2024 Jul 23;21(2):215–26. doi: 10.1038/s41589-024-01681-7 (PMC11782082; doi:10.1038/s41589-024-01681-7)
Supplement: Supplementary file 6 — Source data for Fig. 5a. [file 41589_2024_1681_MOESM6_ESM.xlsx]

## Sheet: Fig.5a
Details for Figure 5a
Gene ID	Species	SignalP5 score
AaAA7GT	Agapanthus africanus	0.947264
AtBGLU1	Arabidopsis thaliana	0.825832
AtBGLU10	Arabidopsis thaliana	0.998196
AtBGLU11	Arabidopsis thaliana	0.969577
AtBGLU12	Arabidopsis thaliana	0.992671
AtBGLU13	Arabidopsis thaliana	0.98582
AtBGLU14	Arabidopsis thaliana	0.953717
AtBGLU15	Arabidopsis thaliana	0.994855
AtBGLU16	Arabidopsis thaliana	0.426785
AtBGLU17	Arabidopsis thaliana	0.849493
AtBGLU18	Arabidopsis thaliana	0.991449
AtBGLU19	Arabidopsis thaliana	0.999613
AtBGLU20	Arabidopsis thaliana	0.993257
AtBGLU21	Arabidopsis thaliana	0.98983
AtBGLU22	Arabidopsis thaliana	0.988968
AtBGLU23	Arabidopsis thaliana	0.999132
AtBGLU24	Arabidopsis thaliana	0.996647
AtBGLU25	Arabidopsis thaliana	0.978741
AtBGLU26	Arabidopsis thaliana	0.001005
AtBGLU27	Arabidopsis thaliana	0.003806
AtBGLU28	Arabidopsis thaliana	0.991231
AtBGLU29	Arabidopsis thaliana	0.98907
AtBGLU3	Arabidopsis thaliana	0.995369
AtBGLU30	Arabidopsis thaliana	0.989148
AtBGLU31	Arabidopsis thaliana	0.99496
AtBGLU32	Arabidopsis thaliana	0.992237
AtBGLU33	Arabidopsis thaliana	0.987111
AtBGLU34	Arabidopsis thaliana	0.991826
AtBGLU35	Arabidopsis thaliana	0.992378
AtBGLU36	Arabidopsis thaliana	0.000768
AtBGLU37	Arabidopsis thaliana	0.696138
AtBGLU38	Arabidopsis thaliana	0.999541
AtBGLU39	Arabidopsis thaliana	0.999737
AtBGLU4	Arabidopsis thaliana	0.991701
AtBGLU40	Arabidopsis thaliana	0.572475
AtBGLU41	Arabidopsis thaliana	0.972847
AtBGLU42	Arabidopsis thaliana	0.005247
AtBGLU43	Arabidopsis thaliana	0.77754
AtBGLU44	Arabidopsis thaliana	0.998438
AtBGLU45	Arabidopsis thaliana	0.926498
AtBGLU46	Arabidopsis thaliana	0.965593
AtBGLU47	Arabidopsis thaliana	0.114544
AtBGLU5	Arabidopsis thaliana	0.9918
AtBGLU6	Arabidopsis thaliana	0.995727
AtBGLU7	Arabidopsis thaliana	0.965961
AtBGLU8	Arabidopsis thaliana	0.994763
AtBGLU9	Arabidopsis thaliana	0.998909
AS01G000300	Avena strigosa	0.964448
AS01G004260	Avena strigosa	0.000424
AS01G026480	Avena strigosa	0.994476
AS01G028510	Avena strigosa	0.997318
AS01G033090	Avena strigosa	0.996943
AS01G033130	Avena strigosa	0.98282
AS01G080730	Avena strigosa	0.007415
AS01G107900	Avena strigosa	0.966191
AS02G069850	Avena strigosa	0.907694
AS02G079160	Avena strigosa	0.010659
AS02G079220	Avena strigosa	0.000657
AS03G007880	Avena strigosa	0.95947
AS03G009230	Avena strigosa	0.99825
AS03G033680	Avena strigosa	0.974423
AS03G084890	Avena strigosa	0.013133
AS03G084910	Avena strigosa	0.997994
AS04G024230	Avena strigosa	0.970809
AS04G024240	Avena strigosa	0.994027
AS04G024250	Avena strigosa	0.974752
AS04G024270	Avena strigosa	0.98727
AS04G024300	Avena strigosa	0.978517
AS04G029610	Avena strigosa	0.988025
AS04G029620	Avena strigosa	0.994129
AS04G029640	Avena strigosa	0.887114
AS05G012790	Avena strigosa	0.997834
AS05G012820	Avena strigosa	0.995399
AS05G012830	Avena strigosa	0.91989
AS05G012840	Avena strigosa	0.998186
AS05G016720	Avena strigosa	0.992146
AS05G054740	Avena strigosa	0.985371
AS05G061760	Avena strigosa	0.999194
AS05G061770	Avena strigosa	0.966661
AS05G061790	Avena strigosa	0.867701
AS05G061810	Avena strigosa	0.954541
AS05G061820	Avena strigosa	0.996793
AS05G061980	Avena strigosa	0.994524
AS05G087410	Avena strigosa	0.001247
AS05G121570	Avena strigosa	0.431507
AS06G069870	Avena strigosa	0.908924
AS06G089870	Avena strigosa	0.96221
AS07G011330	Avena strigosa	0.963167
AS07G016320	Avena strigosa	0.988852
AS07G016390	Avena strigosa	0.997085
AS07G016440	Avena strigosa	0.990284
AS07G022340	Avena strigosa	0.002765
AS07G022350	Avena strigosa	0.001825
AS07G022360	Avena strigosa	0.002408
AS07G032860	Avena strigosa	0.998651
AS07G032870	Avena strigosa	0.99891
AS07G043590	Avena strigosa	0.89839
AS07G063750	Avena strigosa	0.003161
AS07G087750	Avena strigosa	0.97827
AsTG1	Avena strigosa	0.964448
EL10Ac3g05573.1	Beta vulgaris	0.135608
EL10Ac4g08007.1	Beta vulgaris	0.968994
EL10Ac4g08107.1	Beta vulgaris	0.933456
EL10Ac4g10034.1	Beta vulgaris	0.013902
EL10Ac6g13345.1	Beta vulgaris	0.000422
EL10Ac6g14974.1	Beta vulgaris	0.930013
EL10Ac7g15767.1	Beta vulgaris	0.937327
EL10Ac7g17502.1	Beta vulgaris	0.909489
EL10Ac7g17503.1	Beta vulgaris	0.960583
EL10Ac7g17505.1	Beta vulgaris	0.859351
EL10Ac8g19454.1	Beta vulgaris	0.009514
EL10Ac8g20015.1	Beta vulgaris	0.000777
EL10As4g23434.1	Beta vulgaris	0.007158
CmAAGT	Campanula medium	0.860821
AA7GTT	Delphinium grandiflorum	0.717258
DgAA7BGGT1	Delphinium grandiflorum	0.348724
DgAA7BGGT2	Delphinium grandiflorum	0.239774
AA5GT	Dianthus caryophyllus	0.845959
Os10bglu34	Oryza sativa	0.997069
Os11bglu35	Oryza sativa	0.994452
Os11bglu36	Oryza sativa	0.234992
Os11bglu37	Oryza sativa	0.994503
Os12bglu38	Oryza sativa	0.998651
Os1bglu1	Oryza sativa	0.997683
Os1bglu2	Oryza sativa	0.002172
Os1bglu3	Oryza sativa	0.971833
Os1bglu4	Oryza sativa	0.001946
Os1bglu5	Oryza sativa	0.991012
Os3bglu6	Oryza sativa	0.440788
Os3bglu7	Oryza sativa	0.996237
Os3bglu8	Oryza sativa	0.581406
Os4bglu10	Oryza sativa	0.960086
Os4bglu11	Oryza sativa	0.902143
Os4bglu12	Oryza sativa	0.986581
Os4bglu13	Oryza sativa	0.933721
Os4bglu14	Oryza sativa	0.947844
Os4bglu16	Oryza sativa	0.961286
Os4bglu18	Oryza sativa	0.977007
Os4bglu9	Oryza sativa	0.994984
Os5bglu19	Oryza sativa	0.880948
Os5bglu20	Oryza sativa	0.861761
Os5bglu21	Oryza sativa	0.569956
Os5bglu22	Oryza sativa	0.983458
Os5bglu23	Oryza sativa	0.998077
Os6bglu24	Oryza sativa	0.99691
Os6bglu25	Oryza sativa	0.972617
Os7bglu26	Oryza sativa	0.960669
Os8bglu27	Oryza sativa	0.999137
Os8bglu28	Oryza sativa	0.988991
Os9bglu29	Oryza sativa	0.977767
Os9bglu30	Oryza sativa	0.992517
Os9bglu31	Oryza sativa	0.978376
Os9bglu32	Oryza sativa	0.984419
Os9bglu33	Oryza sativa	0.899466
Qs0005220	Quillaja saponaria	0.226409
Qs0012020	Quillaja saponaria	0.95447
Qs0036500	Quillaja saponaria	0.956202
Qs0045310	Quillaja saponaria	0.950442
Qs0046160	Quillaja saponaria	0.002468
Qs0050400	Quillaja saponaria	0.882248
Qs0051480	Quillaja saponaria	0.00058
Qs0051990	Quillaja saponaria	0.002925
Qs0052010	Quillaja saponaria	0.935997
Qs0052050	Quillaja saponaria	0.92003
Qs0063930	Quillaja saponaria	0.996086
Qs0063940	Quillaja saponaria	0.03494
Qs0078040	Quillaja saponaria	0.97736
Qs0078050	Quillaja saponaria	0.003121
Qs0078060	Quillaja saponaria	0.792992
Qs0079260	Quillaja saponaria	0.999136
Qs0079290	Quillaja saponaria	0.985051
Qs0083120	Quillaja saponaria	0.90608
Qs0091520	Quillaja saponaria	0.908445
Qs0091530	Quillaja saponaria	0.009847
Qs0107770	Quillaja saponaria	0.050904
Qs0127190	Quillaja saponaria	0.915279
Qs0136540	Quillaja saponaria	0.984406
Qs0190160	Quillaja saponaria	0.970329
Qs0190170	Quillaja saponaria	0.000666
Qs0205670	Quillaja saponaria	0.000265
Qs0216730	Quillaja saponaria	0.953512
Qs0237850	Quillaja saponaria	0.98891
Qs0274100	Quillaja saponaria	0.915042
Qs0285070	Quillaja saponaria	0.939815
Qs0294800	Quillaja saponaria	0.933503
Qs0309700	Quillaja saponaria	0.998042
Saoffv11003192m	Saponaria officinalis	0.713245
Saoffv11003320m	Saponaria officinalis	0.394382
Saoffv11003322m	Saponaria officinalis	0.001776
Saoffv11003335m	Saponaria officinalis	0.348547
Saoffv11003341m	Saponaria officinalis	0.953354
Saoffv11003343m	Saponaria officinalis	0.001029
Saoffv11003354m	Saponaria officinalis	0.472617
Saoffv11003357m	Saponaria officinalis	0.6188
Saoffv11010232m	Saponaria officinalis	0.255634
Saoffv11013690m	Saponaria officinalis	0.206252
Saoffv11019194m	Saponaria officinalis	0.812175
Saoffv11019209m	Saponaria officinalis	0.56105
Saoffv11019211m	Saponaria officinalis	0.796943
Saoffv11027159m	Saponaria officinalis	0.001884
Saoffv11027164m	Saponaria officinalis	0.171305
Saoffv11031634m	Saponaria officinalis	0.424976
Saoffv11038335m	Saponaria officinalis	0.98511
Saoffv11044731m	Saponaria officinalis	0.686732
Saoffv11044737m	Saponaria officinalis	0.604874
Saoffv11049063m	Saponaria officinalis	0.979773
Saoffv11049928m	Saponaria officinalis	0.3123
Saoffv11054913m	Saponaria officinalis	0.003033
Saoffv11056687m	Saponaria officinalis	0.40861
Saoffv11065317m	Saponaria officinalis	0.001422
Saoffv11065530m	Saponaria officinalis	0.204964
Saoffv11065531m	Saponaria officinalis	0.014717
Saoffv11066417m	Saponaria officinalis	0.30338
Saoffv11072381m	Saponaria officinalis	0.807573
Saoffv11073348m	Saponaria officinalis	0.119842
