# Supplementary material for: Unlocking saponin biosynthesis in soapwort
Source: Nat Chem Biol. 2024 Jul 23;21(2):215–26. doi: 10.1038/s41589-024-01681-7 (PMC11782082; doi:10.1038/s41589-024-01681-7)
Supplement: Supplementary file 7 — Source data and statistical analysis for Fig. 6e. [file 41589_2024_1681_MOESM7_ESM.xlsx]

## Sheet: Fig.6e_1
Source data for Figure 6e
Sample	Raw Area	Compound	Std Area (digitoxin)	Extracted Mass (g)
002_1_1	1892098	Quillaic Acid	13679856619	0.01093		Sample	Hairy root line
003_1_2	1595881	Quillaic Acid	12620628501	0.01092		1 =	SIL 1
004_1_3	1291350	Quillaic Acid	13249718365	0.01041		2 =	SIL 2
005_2_1	2686711	Quillaic Acid	13299137888	0.01077		5 =	EV Control
006_2_2	2290390	Quillaic Acid	12530425203	0.0104		BASC_6 =	SIL 3
007_2_3	2825215	Quillaic Acid	13335488291	0.01064
014_5_1	18072522	Quillaic Acid	12837408809	0.01065
015_5_2	17372300	Quillaic Acid	12880577058	0.01093
016_5_3	20257385	Quillaic Acid	12842904339	0.01042
045_BASC_6_A	2874809	Quillaic Acid	12912672679	0.0109
046_BASC_6_B	2715352	Quillaic Acid	12796056197	0.0105
047_BASC_6_C	3299710	Quillaic Acid	12309712040	0.01078
002_1_1	586199	Saponarioside B	13679856619	0.01093
003_1_2	129577	Saponarioside B	12620628501	0.01092
004_1_3	2263953	Saponarioside B	13249718365	0.01041
005_2_1	13016511	Saponarioside B	13299137888	0.01077
006_2_2	13814365	Saponarioside B	12530425203	0.0104
007_2_3	12387072	Saponarioside B	13335488291	0.01064
014_5_1	148031915	Saponarioside B	12837408809	0.01065
015_5_2	190813393	Saponarioside B	12880577058	0.01093
016_5_3	181543617	Saponarioside B	12842904339	0.01042
045_BASC_6_A	9317861	Saponarioside B	12912672679	0.0109
046_BASC_6_B	2677664	Saponarioside B	12796056197	0.0105
047_BASC_6_C	4055296	Saponarioside B	12309712040	0.01078

## Sheet: Fig.6e_2
Source data for Figure 6e
Quillaic Acid
	.y.	group1	group2	n1	n2	statistic	df	p	p.adj	p.adj.signif
1	Calc	EV	SIL 1	3	3	14.9638	2.05506	0.004	0.012	*
2	Calc	EV	SIL 2	3	3	14.1056	2.02665	0.005	0.012	*
3	Calc	EV	SIL 3	3	3	13.5522	2.13485	0.004	0.012	*
Saponarioside B
	.y.	group1	group2	n1	n2	statistic	df	p	p.adj	p.adj.signif
1	Calc	EV	SIL 1	3	3	13.7919	2.01083	0.005	0.014	*
2	Calc	EV	SIL 2	3	3	12.823	2.01585	0.006	0.014	*
3	Calc	EV	SIL 3	3	3	13.3052	2.09437	0.005	0.014	*
