# Supplementary material for: Unlocking saponin biosynthesis in soapwort
Source: Nat Chem Biol. 2024 Jul 23;21(2):215–26. doi: 10.1038/s41589-024-01681-7 (PMC11782082; doi:10.1038/s41589-024-01681-7)
Supplement: Supplementary file 8 — Source data for Extended Data Table 1. [file 41589_2024_1681_MOESM8_ESM.xlsx]

## Sheet: Ext.Data_8
Details for Extended Data 8
Orthogroup	Species	Sequence ID	Protein sequence
OG0016089	B. vulgaris	LOC104908690	MWRLKVGEGANDPYLYSTNNFVGRQTWEFDPNYGTPEAIEEVEQARRNFYDNRFKVKPCGDLLWRLQFLREKNFKQTIPQVKVGDEEEITYETATTTLKRAVNFFTALQSEHGHWPAEIAGPQFFLPPLVFCLYITGHLNSVFGPEHRREILRSIYYHQNEDGGWGLHIEGHSTMFCTALNYICLRMLGIGPDEGDDNACPRARKWILDHGSVTHIPSWGKTWLSILGLFDWSGSNPMPPEFWIIPSFLPMHPAKMWCYCRMVYMPMSYLYGKRFVAPITPLIEQLREELYDEPYQQISWKKVRHLCAPEDLYYPHPLIQDLMWDTLYIFTEPFLTRWPLNKLIRKKALEVTMKHIHYEDENSRYITIGCVEKVLCMLACWVEDPNGDHFKKHLARVAD…
OG0016089	D. caryophyllus	evm.model.Chr01_1.380	MWRLKIAEGGNDPYLYSTNNFVGRQTWEFDPDYGTPEAIKEVEEARQNFYKNRFQVKPCGDLLWRFQFLREKNFKQTLPQVKVGDEEEVTYEAATTTLKRAVNLLSALQADDGHWPAEIAGPQFFLPPLVFCLYITGHLNSVFSVHHREEILRSIYYHQNEDGGWGLHIEGHSTMFCTALNYICLRMLGVGPDEGDDNACPRARKWILDHGSVTHIPSWGKTWLSILGLFDWSGSNPMPPEFWILPSFLPMHPAKMWCYCRMVYMPMSYLYGKRFIGPITPLIKQLREELFNEPFEDIKWKKVRHFCAQEDLYYPHPLIQDLMWDSLYIFTEPLLTRWPFNGLIRKKALQVTMDHIHYEDENSRYITIGCVEKVLCMLACWVEDPNGICFKKHLARVPD…
OG0016089	G. paniculata	Gpan17g00943.m1	MWRLKIGEGAKEAYLNSTNNFVGRQTWEYDPNYGTPEAIRQVEDARHDFFRNRFETKSCGDLLWRFQFLEKNFKQTIPQMKVGEGEEITYETATTTLKRAVNHLVALQADDGHWPAEIAGPQFSLPPLVFCLYITGHLHVFSIHHREEILRSIYYHQNKDGGWGLHIEGHSTMFCTVLNYICLRILGVGPSEGYDNACPRARKWILDGTATHIPSWGKTWLSILGLFAWSGTNPMPPEFWLLPSFMPIHPGKMWCYTRMVYMPMSYLYGMRFVGPVPLIMQLREELFNEPFERIKWRKVRHLCAPEDVYYAHPWIQDLMWDSLYVFTEPLLTRWPFNKLIRERALVTMNHIHYEDENSRYITIGCVEKVLCMLACWVEDPNGICFKKHLARIPDFIWIA…
OG0016089	S. officinalis	SobAS1	MWRLKIAEGGNDPYLYSTNNFVGRQTWEFDSEYGTPEAIKEVEEARQIFYKNRFQVKPCGDLLWRFQFLREKNFKQTIPQVKVGDGEEVTYEAASTTLKRSVNLLTALQADDGHWPAEIAGPQFFLPPLVFCLYITGHLNVVFNVHHREEILRSIYYHQNEDGGWGLHIEGHSTMFCTALNYICLRMLGVGPDEGDDNACPRARKWILDHGSVTHIPSWGKTWLSILGLFDWSGSNPMPPEFWILPTFMPMYPAKMWCYCRMVYMPMSYLYGKRFVGPITPLIKQLREELFSEPFEEIKWKKVRHLCAPEDLYYPHPLIQDLMWDSLYLFTEPLLTRWPFNNLIRQKALQVTMDHIHYEDENSRYITIGCVEKVLCMLACWVEDPNGVCYKKHLARVPD…
OG0016089	S. oleracea	LOC110779736	MWRLKVGEGANDPYLYSTNNFVGRQTWEFDPNYGTPEDIQEVEDARRDFYNNRFKVKPCNDLLWRFQFLREKNFKQTIPQVKVGDGEEITYETASTTLKRAVNIFTALQSEHGHWPAEIAGPQFFLPPLVFCLYITGDLNSVFGPEHRREILRSIYYHQNEDGGWGLHIEGHSTMFCTALNYICLRMLGIGPDEGDDNACPRARKWILDHGSVTHIPSWGKTWLSILGLFDWSGSNPMPPEFWILPTFLPMHPAKMWCYCRMVYMPMSYLYGKRFVGPITPLIKQLREELYNEPFEQISWKKMRHLCAPEDLYYPHPLIQDLMWDALYLFTEPLLTRWPFNKLIRKKALEVTMEHIHYEDENSRYITIGCVEKVLCMLACWVEDPKGDHYKKHLARVQD…
OG0002828	B. vulgaris	LOC104886873	MELFFLYFFLGFLLFILLSLQIVFYKNKSIFFSANLPPGRTGWPLLGETLEFLSTGWRGHPEKFVYDRMVKYSQECFKTNILGEPVAIVCGATGNKFLFSNENKLVTAWWPDSVNKVFPTSLQTNSKEEAKKMRKLLPQFLKAEALQRYIGIMDTFAQRHFANEWENQKEICVFPLAKRYTFWLACRLFLSVEDPDHIARFAGPFHLLAAGIISIPIDFPGTPFNKAIKAAELIRKELKLIIKQRKIDLAEKKATPTQDILSHMLTITNENGQNMTEMDIADKILGLLIGGHDTASVVITFIVKYLAEFPHIYNAVYKEQMEIAKSKAPGELLKWEDIQKMKYSWNVACEVMRLTPPQQGAFREAMTEFTYAGFTIPKGWKLYWSAYSTHRDPKYFVDP…
OG0002828	B. vulgaris	LOC104908688	MELFFLCGLILFLSLSLASLYLLYNHNSTKGYRVPPGTMGWPVVGESLEFLSTGWKGYPEKFIFDRLSKYAPNQIFKTSILGEKVAVICGAAGNKFLYSNENKLVQAWWPSSVDKIFPSSTQTSSKEESKKMRKLLPNFLKPEALQRYIPIMDTIAIRHMESGWDGKDKVEVFPLAKRYTFWLACRLFLSIEDPDHVAKFAEPFNDIAAGIISLPVNLPGTPFNRGIKSSNVVRKELRAIIKQRKLDLADGKASTTQDILSHMLLTADEDGRFMTEMDIADKILGLLIGGHDTASAACTFVVKYLAELPHVYEAVCKEQMEIAKSKAEGELLNWEDIQKMKYSWNVACEVMRLAPPLQGGFREAISDFMYGGFQVPKGWKLYWSANSTHRNPECFPEPE…
OG0002828	D. caryophyllus	evm.model.Chr10_1.345	MELFYIFGLVLFVFLSLISLFVLHNHHSARGYSLPPGRMGWPMIGESYEFLSTGWKGYPEKFIFSRLSKYKPSQVFKTSILGEKAAVMCGATSNKFLFSNEGKLVQAWWPSSVNKIFPSSTQNTDSKEEAKKMRKLLPTFFKPEALQRYIPIMDDIAIRHMEDGWENKPEIEVFPLAKRYTFWLACRLFLSIDDPVHVAKFADPFNDIASGIISIPIDLPGTPFNRGIKASNTVRRELRAIIKQRKLDLANNKASATQDILSHMLLTPDEDGRFMNELDIADKILGLLIGGHDTASAACTFVVKFLAELPHIYDGVYKEQMEIAKSKAPGERLNWEDIQKMKYSWNVACEVMRLAPPLQGAFREALSDFKYAGFQIPKGWKLYWSANSTHRNPECFPNP…
OG0002828	D. caryophyllus	evm.model.Chr12_1.2333	MELLFLYLLVAFILLILLSLQILFYRSRSLVSSETNLPPGSVGWPFLGETLEFLSTGWKGHPETFVFDRMVKYSSECFRTNILNQNMAVVCGPSGNKFLFTNENKLVTAWWPDSVNKVFPSSLQTNSNEEAKKMRKLLPQFLKPEALQRYIGIMDTVAQRHFASGWENKDDVLVFPLAKSYTFWLACRLFVSIDDPSHIPNFAEQFHHLATGIMSIPVDFPGTPFNRAIKASKFIRKELIKITKQRKIDLAENKATATQDILSHMLTITDEEGRFMNELDIADKIMGLLIGGHDTASAAITFIVKYLAELPHVYDAVYKEQMEIAESKKEGELLNWEDIKKMKYSWNVASEVMRLAPPLQGGFREAITDFMYAGFTIPKGWKLYWSVHSSHRDARYFPE…
OG0002828	F. esculentum	GWHPBJBK019202	MEFFLTSILLAFVFTVLLSLQLLLLLHSRRHSSDLPPGATGWPFIGETLEFLSTGWKGQPERFVFERMSRFSQRCFRTSILGESDVAVMCGAQGNKFLFSNENKLVEAWWPAAVEKVFPSSTQTSDSKEEAKKMRKMLPQFLKPEALQKYVGVMDCIARRHFDESWEGNDEILVFPLAKRYTFWLACKIFLSLEDPNHIARFADPFHYLASGIISIPIDLPGMPFNRAIKAAKFIRKELKEVIRRRKIDLDENKATSTQDILSHMLTTPIEAQTGEPQFMNDDDIADKILGLLIGGHDTASAAITFTVKYLAELPHVYDQVYKEQMEIAKEKKEGELLTWDDIKKMKYSWNVACEVMRLAPPLQGAFREALHDFTFSGFRVPKGWKLYWSANSTHLNPE…
OG0002828	F. esculentum	GWHPBJBK019203	MEIFLTCILLGFVSFIILSLQFLILNHRSSDLPPGKTGWPFIGETLEFLSTGWKGQPEKFVFERMSRFSQHCFRTSILGESDVAVMCGAQGNKFLFSNENKLVEAWWPAAVEKVFPSSTQTSDSKEEAKKMRKMLPQFLKPEALQKYVGVMDCIARRHFDESWEGNDDILVFPLAKRYTFWLACKIFLSIEDPNHIARFADPFHYLASGIISIPIDLPGTPFNRAIKAAKFIRKELKEVIRRRKVDLGENKATSTQDILSHMLTTPIEAETGEPQFMNDDDIADKILGLLIGGHDTASAAITFTVKYLAELPHVYDQVYKEQMEIAKEKKEGELLTWDDIKKMKYSWNVACEVMRLAPPLQGAFREALHDFTFSGFRVPKGWKLYWSANSTHLNPEYFP…
OG0002828	G. paniculata	Gpan08g00986.m1	MELFFLYLLVGFILIVLLSLQILFYRNRSTVSSANLPPGSWGWPFLGETLEFLSTGWKGHPETFIFDRMKYTSECFRTNILSQNMAVLCGPGGNKFLFTNENKLVTAWWPDSVNKVFPSSLQTNSNEEAKKMRKLLPRLKPEALQRYIGIMDTVAQAHFASSWENKDNVLVFPLAKSYTFWLACRLFVSIDDPAQIPNFAEQFHHLAGIMSIPIDFPGTPFNKAIKASKYIRKELIKITKQRKIDIAQNKATKTQDILSHMLTISDEEGRFMNELDADKIMGLLIGGHDTASAAITFIIKYLAELPHVYDAVYQEQMEIAESKGEGELLNWEDIKKMKYSWNVASVMRLAPPLQGGFREAISDFTYSGFTIPKGWKLYWSVHSSHRDPRYFPEPEKFDP…
OG0002828	G. paniculata	Gpan17g00944.m1	MELFFICGLVLFFSLSLVSLFLLHNHHSARGYKLPPGKMGWPFIGESYEFLANGWKGYPERFIFSRLSKKPNQIFKTSILGEKVTVMCGAACNKFLFSNESKLVQAWWPNSVNKIFPSSTQTSSKEEAKKMRKLLPTFKPEALQRYIPIMDEIAIRHMKDEWEGKDEIQVFPLAKRYTFWLACRIFLSIDDPVHVAKFADPFNDIASIISVPIDLPGTPFNRGIKASNLVRQELRAIIKQRKLDLADNKASPTQDILSHMMLTPDEDGRFMNELDIDKILGLLIGGHDTASAACTFVVKFLAELPHIYEGVYKEQMEIAKSKAAGERLNWEDIQKMKYSWNVACEMRLAPPLQGAFREALSDFMYAGFQIPKGWKLYWSANSTHRNPECFPDPEKFDPT…
OG0002828	S. officinalis	CYP716A378	MELFFICGLVLFSTLSLISLFLLHNHSSARGYRLPPGRMGWPFIGESYEFLANGWKGYPEKFIFSRLAKYKPNQVFKTSILGEKVAVMCGATCNKFLFSNEGKLVNAWWPNSVNKIFPSSTQTSSKEEAKKMRKLLPTFFKPEALQRYIPIMDEIAIRHMEDEWEGKSKIEVFPLAKRYTFWLACRLFLSIDDPVHVAKFADPFNDIASGIISIPIDLPGTPFNRGIKASNVVRQELKTIIKQRKLDLSDNKASPTQDILSHMLLTPDEDGRYMNELDIADKILGLLIGGHDTASAACTFVVKFLAELPHIYDGVYKEQMEIAKSKKEGERLNWEDIQKMKYSWNVACEVMRLAPPLQGAFREALSDFMYAGFQIPKGWKLYWSANSTHRNPECFPEPE…
OG0002828	S. officinalis	Saoffv11043288m	MELLFLYLLVGFTLIVLLSLQILLYRNRSLVSSKNLPPGSTGWPFLGETLEFLSTGWRGHPETFIFDRMVKYTSECFRTSILSQNMAVLCGPGGNKFLFTNENKLVTAWWPDSVNKVFPSSLQTNSNEEAKKMRKLLPQFLKPEALQRYIGVMDTVARTHFASSWENKDDVLVFPLAKSYTFWLACRLFVSIDDPAHIPNFAEQFHHLATGIMSIPVDFPGTPFNKAIKASKFIRKELMKITRQRKIDLAQNKATATQDILSHMLTITDEDGKFMNELDIADKIMGLLIGGHDTASAAITFIIKYLAELPHVYDAVYKEQMEIAESKGEGELLNWEDIKKMKYSWNVACEVMRLAPPLQGGFREAISDFMYAGFTIPKGWKLYWSVHSTHQDPRCFPEP…
OG0002828	S. oleracea	LOC110774665	MELFFMCGLVLFLSLSLASFFLFYNHHRTRGYKLPPGKMGWPVVGESFEFFQTGWKGYPEKFIFDRLNKYTPSQVFKTSIVGEKVAVLCGAAGNKFLYSNENKLVQAWWPSSVDKIFPSSTQTSSKEEAKKMRKLLPNFLKPEALHRYIPIMDSIAIRHMESGWEGKDKVEVFPLAKNYTFWLACRLFLSVEDPAHVAKFSEPFNDIAAGIISMPIDLPGTPFNRGIKSSNVVRKELRAIIKQRKLDLADGKASPTQDILSHMLLTCTEDGKFMSEMDIADKILGLLIGGHDTASASCTFVVKFLAELPHIYEGVYKEQMEIANSKKAGELLNWEDIQKMKYSWNVACEVMRLAPPLQGGFREALSDFMYNGFQIPKGWKLYWSANSTHMNPECFPEPK…
OG0002828	S. oleracea	LOC110783981	MELFFCYFFLGFVFLVLLSLQIAFYKHQSLFSFANLPPGRTGWPILGETLEFLSTGWRGHPEKFVFDRMFKYSQECFKTSILGEPVAFVCGPPGNKFLFSNENKFVTTWWPEAVNKVFPTSLQTNSKEESKKMRKLLPQFLKAEALQRYVSIMDTIAQRHFVSEWENKEDVFVFPLAKRYTFWLACRLFLSVDDPNHIARFADPFHLLVSGVISIPVNLPGTPFNKAIKAAEFIRKELRLIINQRKVDLAEKKATTTQDILSHMLTITDENGQNMSEMDIADKILGLLIGGHDTASIVISFIVKYLAELPHVYNAVYEEQMEIAKSKVPGELLTWEDIQKMKYSWNVACEVMRLIPPLQGAFREAMTDFMYAGFTIPKGWKLYWSAYSTHRNPQYFTDP…
OG0019166	D. caryophyllus	evm.model.Chr12_1.2507	MELITLLSVILVLAIVSISTLLTLCYSTPTKDGKTLPPGRMGWPFIGESYDFFAAGWKGKPESFIFDRLRKFAKGNMNGQFRTSLFGNKSIVVAGAAANKLLFSNEKKLVTMWWPPSIDKAFPSTEKLSANEEALLMRKFFPTFLIRREALQRYIPIMDDCTRRHFATGAWGPSDRIESFSVTQDYTFWVACRVFMSIDAQEDPETVDSLFKHFNVLKAGIYSMHIDLPWTNFHHAMKASHAIRTAVEQIAKKRRKELSEGKAHPTQDMLSYMLETPISAAEDNKDGKAKYLNDADIGTKILGLLVGGHDTSSTVIGFFFKFMAENPHVYEAIYKEQMEVAAAKAPGELLNWDDLQKMKYSWCTICEVMRLTPPVQGAFRQAITDFTHNGYLIPKGWKI…
OG0019166	G. paniculata	Gpan08g01059.m1	MELISLLSVLIVLAIVSLTTFFILHYDTPTKDGKTLPPGRMGWPFIGESYDFFAAGWKGEPESFIFDRLKFAKGNLNGQFKTSLFGNKSIVVAGAAANKLLFSNEKKLVTMWWPPSIDKAFPSIAQLSANEEALLMRKFPSFLIRREALMRYIPIMDDCTRRHFATGAWGPSDRIEAFNVTQDYTFWVACRVFMSIDAQEDPATVDSFKHFNVLKAGIYSMHIDLPWTNFHHAMKASEAIRSAVEKIAKKRRAELAEGKAFPTQDMLSYMLETPITAEDSKDGKAKYLNDADIGTKILGLLVGGHDTSSTVIAFFFKFMAENPHVYDAIYKEQMEVAAAKEPGELNWDDLQKMKYSWCAICEVMRLTPPVQGAFRQAITDFTHNGYLIPKGWKIYWSTH…
OG0019166	S. officinalis	CYP716A379	MELITLLSALLVLAIVSLSTFFVLYYNTPTKDGKTLPPGRMGWPFIGESYDFFAAGWKGKPESFIFDRLKKFAKGNLNGQFRTSLFGNKSIVVAGAAANKLLFSNEKKLVTMWWPPSIDKAFPSTAQLSANEEALLMRKFFPSFLIRREALQRYIPIMDDCTRRHFATGAWGPSDKIEAFNVTQDYTFWVACRVFMSIDAQEDPETVDSLFRHFNVLKAGIYSMHIDLPWTNFHHAMKASHAIRSAVEQIAKKRRAELAEGKAFPTQDMLSYMLETPITSAEDSKDGKAKYLNDADIGTKILGLLVGGHDTSSTVIAFFFKFMAENPHVYEAIYKEQMEVAATKAPGELLNWDDLQKMKYSWCAICEVMRLTPPVQGAFRQAITDFTHNGYLIPKGWKI…
OG0000099	B. vulgaris	LOC104892481	MIGESVSVVLVAVLCLVIVKWLWKLLNGIWLTPNKLERCLRNQGLTGKSYRFLIGDMKENSMLRSEAMKKPIPFSNDYFHRIQPLLHQLVTKAGSNCFTWMGPVPTIFITQPELIRDAFTRMNEFRKPKMNPLTELLAPGLVSYEGEKWANHRRLVNPAFHVQKLKLMLPAFETSVTEIMNKWEQIISKTGSSEVDVWPHLTTLTADAISRAAFCSSYEDGRKLFELLTEQKELVIRLFKFVYIPGWKYLPTKGKRRMNNINREIQSIIKTEIDKRRKAMEAGEAVKDDLLGIMLDSNYKETQQSKICSNKQHLAMSSREIIDECKLFYLAGQETTSVLLTWTMILLSKHQDWQTRAREEVLATFGNNQPDFDGLNNRLKIVTMILYEVLRLYPSIVAT…
OG0000099	B. vulgaris	LOC104892483	MVEKSLIVVVALCVVIVKWLCKLVNQIWLTPKKIERCLKQQGLTGNSYRLLIGDMKENSRLRSEAMQKPISFTNDYYHRIQPFLHQLVSKSGSNCFTWMGPVPTILITQPELIREVFNRINEFRKPKMNPLTELLAPGLVSYEGEKWANHKRLVNPAFHVQKLKLMLPAFEKSVTEIINKWEEIVSKTGSSEVDVWPHLTTLTADAISRAAFCSSYEDGRKLFELLTEQKELVIRLFKFVYIPGWKYLPTKGKRRMNNINRDIQSIIKTEIDKRRKAMEAGEAVKEDLLGIMLDSNYKEIQQSKIGSNKQHLAMSSQEIIDECKLFYLAGQETTSVLLTWTMILLSKHQDWQTRAREEVLATFGNNQPDFDGLNNRLKIVTMIIFEVLRLYPSIVATSR…
OG0000099	B. vulgaris	LOC104892484	MIGESVSVVLVAVLCLVTVQWLWKLLNGIWLTPNKLERCLRNQGLAGKSYRFLIGDMKENSMLRSEAMKKPIPFSNDYFYRIQPLLHQLVTKAGSNCFTWMGPVPTIFITQPELIRDAFTRMNEFRKPKMNPLTELLAPGLVSYEGEKWANHRRLVNPAFHVQKLKLMLPAFETSVTEIMNKWEQIISKTGSSEVDVWPHLTTLTADAISRAAFCSSYEDGRKLFELLTEQKELVIRLFKFVYIPGWKYLPTKGKRRMNNINREIQSIIKTEIDKRKKAMEAGEAVKDDLLGIMLDSNYKETQQSKIGSNKQHFAMSSREIIDECKLFYLAGQETTSVLLTWTMILLSKHQDWQIRAREEVLATFGNNQPDFDGLNNRLKIVTMILYEVLRLYPSIVAT…
OG0000099	B. vulgaris	LOC104894230	MEMETSTYSTTNNILLSILSIVVVTSILKVVNWVWLRPKKLERWLTQQGIPGTSYKFFFGDTKDISSMSTQALKTPINGFSNDYFPRVDPFRHHLLTRFGKDYFIWAGPTPMVNISKPELIREALTNTQDFLKPRLNPIVDKLFPGFVNYEGEKWAKHRKMINPAFHMEKLKLMLPAFYDSCAKMIDKWEKIAAEGGSTELDMWPDLNALSADVISRAAFGSSYEEGQRIFELLKEQTSMALAMLQEVYIPGLRYIPTVKNRRFREVENEIQTLLKTIINKRKQEIEVGKPVKADLLGILMDSILKQTQEVVGSIKIQQLGMSIQEVIDECKLFYFAGQETTSVLLVWTLLLLSKHQDWQARAREEVLQTFQNSVPDFEGLSHLKTMSMILYEVLRLYP…
OG0000099	B. vulgaris	LOC104894233	METVTASSILISVVCIFVVTGFIKAVNWVWLRPKRIEKWFRQQGLTGTSYQFLVGDMKDYSSMRTRALENPINGFSNDYSSRVDPLGHHHAGKFGKDYFVWAGPMPMVSISKPELIREAFTNMQEFQKAKFNPVMDKLFPGLVRYEGEKWAKHRKIINPVFHVEKLKLMLPAFRDSCSEMINKWDMVVAETGSGEVDAWLSLTKLTADVISRAAFGSSYEKGQRIFELLKEQTDLSLVMLQSLYIPGQSYLPTPRNRRFRKLEDQINDLLCSLINKRKEEIEAGEAVKSDLLGILMDSNLKEIQQAVGNNKNKHLGMSLQEVIEECKLFYLAGQETTSILLVWTMILLSKHQDWQARAREEVLQTFGNNVPDFEGLNHLKTVTTILYEVLRLYPPIIQL…
OG0000099	B. vulgaris	LOC104894234	METVTASSILISVVCIILVTGLIKVVNWVWFRPKKLEKCFRQQGLPGTSYQFLIGDMKDYASIRTQALENPMNGFSNDYVSRVDPLGHQHSTKFGTDYFVWAGPMPMISISKPELIREAFTKMQEFRKAKFNPVFDKLFPGLVSYEGEKWAKHRKIINPAFHMEKLKLMLPAFGDSCLEMINKWEMVVAETGSGELDAWLELTKLTADVISRAAFGSSYEEGQRIFELLKEQTDLALLMIHSLYIPGYRYIPTPKNRRFKRLEDQIHTSLRAIINKRKEEIEAGEAVKTDLLGILMDSNLKEIQQVDGNNKYQHLGMSITEVVEECKLFYLAGQETTSTLLVWTLILLSKHQNWQARAREEVLQMFGKNVPDFEGLNHLKTVIMILNEVLRLYPPAFQL…
OG0000099	B. vulgaris	LOC104894235	METMTLSSVLISIFCVIIVTGLIKVVNWVWLKPKKLERLLKQQGFSGTCYKFLIGDLKDFTSMRTQALKTPMNGFSNDYFQRVEPFRHHLASRFGNDFFLWFGPIPMLSISKPEMVIEAFTKTHDIRKPKVNPVFDKLFPGLVSYEGEKWAQHRKLINPAFHMEKLKLMLPAFCDSCAEIINRWEMVVAKTGSGELDVWPDLMKLTATVISRAAFGSNYEEGQRIFELLKEQTEVTLLMLQSIYFPGRRFIPTKRNRRFKDIEDKIHTSLRAIISKRKADIEAGEAVKADLLGILLDSNSKEIQQAGNNKNRPVGMSLEEVIDECKLFYLAGQETTSTLLVWTLILLSKHQDWQARAQEEVLQTFGDNVPDFEGLRQLKTVTMILYEVLRLYPPAMQVT…
OG0000099	B. vulgaris	LOC104899518	MDSLTASSVWITITCIVVATGLIKVVNWVWWRPKKLERLLRQQGFSGNPYRLMFGDLKDHTSMRSQALQTPMIGFSHDYFSRVEPVRHQLFTKFGKNYYFWAGPVPILHISKPELIREAFTKMHEFRKTKVNPIFEKLIPGMVSYEGDKWAKHRRLINPAFHIEKLKLMLPAFRDSCAEIISKWEMEVPESGSVERDVLPDMMKLSADVISRAAFGSNYEEGQKIFELLKEQTDITLSMLQSVYIPGLRYFPTATNRRFKDTDDQLHASLYAIINKRKEAIETGEEVKADLLGILLDSNMKEIQQEGGSSKNQHKGMSLQEVIDECKLFYIAGQETTSTLLVWTLILLSKHQDWQEQARQEVLQTFGKNVPEFDGLNHLKTVNMIIYEVLRLYPPGIRI…
OG0000099	B. vulgaris	LOC104907331	MTGLLIAIGIVLCVILTWVWKILNWVWLRPKKLEKQLRKQGLKGTSYKWLVGDMKETFRMRGEAREKPIPFTNDYYSRVLPFLDQHVNKYGENCWTWFGPVPAINIAEPELIREAFTRMNEFQKTRLNPLIGLLVPGLVGYEGEKWAKHRKLVNPAFHMEKLKLMIPAFGDSVTEVINKWEKIVPESGSSEIDVWPYLMSLSADVISRAAFGSSYEEGKRIFELLKEQTQITLRLFQSVYIPGWRYVPTKTNRKMKEINSQIQNLLTGIINKRKKAMEAGEVAKDDLLGILMDSNFKASQNVGSHKQLLAMSFQDMIDECKLFYFAGQETTSTLLVWTMILLSKHQDWQTRAREEVLATFGNNQPDFDGLNHLKTVAMIIYEVLRLYPAVVSASRMVHN…
OG0000099	B. vulgaris	LOC104907332	METTSISIAVSLGCAVLLSVLWSVLNWVWLKPKRLEIYLRKQGFQGNPYRLLHGDTKDRARMMLEARTKPMPCLSNHYLARVLPFFSQTIAKYGTRCFVWNGPIPLVYISEPAMIREVLMKINQFQKPKTNPILKKVASGLILLEGQVWANRRKLLNPAFHMDKLKFMIPALWESSDAMVKEWEVMVSKTGSCEIEVWSCLHKLSADLISRAAFGSSYEEGKRIFELLTEQIKIAVPVLDSVYIPGWSLIPNKANRRIAEIDREIRTLLGGVIDKRKKLINAGEKPKDDLLGLLLESSFNEIQHGNNKRGMKLNIEDVVNECKLFYLGGQDTTSTLLVWTLILLGKHQNWQARAREEVLNTFGNRIPDFHGLNHLKIVNMILQEVLRLYPPAVELNRVV…
OG0000099	D. caryophyllus	evm.model.Chr02_1.1357	MMQEWNNRITSKDGSFEIDIWSSLHNMSADAISRAAFGSSFEEGRRIFELLRQHLELVIYALQSIYIPGWRFVPTKRNNKAARINNEIESLVKGMVYKRQEAIEAGDAPKDDLLGILLKSYYDGVQFESRDRTKKQTNVKLSLKQVIEECKLFYVAGQETTSALLVWTLILLGKNRGWQKQAREEVIDKFGHGPPNFIGLNELKKVNMIFHEVLRLYPPINTLTRQVTHDTKLGDVILPSGVHIHLAMVHVQHNEKLWGVDAKEFNPLRFSEGVLKATQGNMSFFSFGWGPRICIGSNFAMAEAKLTLSMILQRFSFELSSSYVHAPTIGFGTLRPQFGANLVFHRI
OG0000099	D. caryophyllus	evm.model.Chr04_1.1148	MIQEYLIYVIIISCGALISTGVVKLLNWAWLNPRKLEKKLRKQGLNGNSYKPLYGDLKELVKMRNEARLKPISFTNDFATRVLTFHHQHVAKYGLNCFTWFGPIPVINITQPELIREAFTRINEFQKTRLNPLIRLLVPGLVSLEGEKWAMHRKIINPAFHMEKLKLMLPAFRASVTEVIDKWENSISENGSTELDVYPDIMNLTGDVISRAAFGSSFEEGRRIFELLKEQGQITIRLFQSVYIPGWRYVPTTTNKRMQALHNEIVNLLRGIIDKRKKAMDAGEPAKNDLLGILMESNLKEAQTLGHKKGLAMSFKDMIDECKLFYFAGQETTSQLLVWTMILLSKHQDWQMKAREEVLAMFGKNLPDVDGVNHLKTVTMILYEVLRLYPPVLSVSRKV…
OG0000099	D. caryophyllus	evm.model.Chr04_1.1150	MIQEYLIYVIIISCGALISTGVWKLLNWAWLNPRKLEKKLRKQGLNGNSYKPLYGDLTELVKMRNEARQKPISFTNDFATRVLTFHHQHVAKYGLNCFTWFGPVPVINITQPELIREAFTRMNEFQKTRSNPLIRLLVPGLVSLEGEKWAMHRKIINPAFHMEKLKLMLPAFRASVTEVIDKWENSISENGSTELDVYPDIMNLTGDVISRAAFGSSFEEGRRIFELLKEQAQITIRLFQSVYIPGWRYMPTKTNKRMKALNNEIESLLRGIIDKRKKAMDAGEPAKDDLLGILMESNLKEAQTHGHKKGLAMSFKDMIDECKLFYLAGQETTSQLLAWTMILLSKHQDWQTKVRDEVLAMFGKNLPDIDGVNHLKTVTMILYEVLRLYPPVLSVSRRV…
OG0000099	D. caryophyllus	evm.model.Chr04_1.1152	MIQEYLIYVIIISCGALVTTWAWKLLNWAWLNPKKLEKKLRKQGLNGNSYKPFYGDLKEIVRMSNEALQKPIPFTNNFVTRVLTFHHQHVAKYGQNCFTWIGPVPVINITQPELIREAFTRINEFQKARVRLLVPGLVSLEGEKWAMHRKIINPAFHMEKLKLMVPAFRESVAEVIDKWEKLVSENGSTELDVYQDIMNLTADVISRAAFGSSFEEGRRIFELLKEQTSITIRLFQSVNIPGWRYVPTKTNKRMKAIDNEIESLLRGIIDKRKKSMDAGEPAKDDLLGILMESNHKETQTLGHKKGFAMSFKDMINECKLFYFAGQETTSQLLVWTMILLSKYQDWQTKAREEVLAMFGKNLPDIDGVNHLKTVTMILYEVLRLYPPVLSVSRRVYNHD…
OG0000099	D. caryophyllus	evm.model.Chr04_1.1166	MIQEYFIYVIIISCSALISTCAWNLLNWAWLKPRKLEKKLRKQGLNGNSYKPLYGDLKEIMKMGSEARLKPIPFTNDYFTRVLPFHHQHVAKYGLNCFTWHGQEPVINITQPELIREALTRVNEFKKPKFNPLIRLLIPGLVSLEGDKWAMRRKIINPAFHMEKLKLMLPAFRASVTEVIEKWEILISENGSTELDVYPDIMNLTGDVISRAAFGSSFEEGRRIFELLKEQIDLVIPLFQSIYIPGWRYMPTNTNKRMKALDNEIEDLLRGIIEKRKKGMDAGEPTKDDLLGILMESNLKEAQTLGHRKAPSMSLKDVIDECKLFYFAGQETTSQLLVWTMILLSKHQDWQTKAREEVLDMFGKNLPDVDGVNHLKTMTMILYEVLRLYPPVLTPSRRV…
OG0000099	D. caryophyllus	evm.model.Chr04_1.1191	MTLEGDKWATHRKIINPAFHSEKLKLMLPAFQASVSELIDIWEDMMSENGSCELDVWPHMITLSADVISRAAFGSSFEEGRRIFELLKEQTLIIIRLFQSVYIPGWEYLPTKTNKRLKELDSEIQSLLKGIIEKRKKDMNAGKRAKDDLLGILMESNLRETQVRGHKKGLTMSFQDMIDECKLFYFAGQETTSVLLVWTMILLSKHQDWQTKARDEILAMFGNNLPDIDGVNHLKTVTMILYEVLRLYPPVLSVSRRVCHDTALSHLTIPKGALVSLSIYKVHHDPILWGDDANEFKPDRFTEGILNATKGNLSFFPFIGGPRICIRQNFALVEAKMVVAMLLQRFSFDLSPSYTHAPTINLTLQPQYGAHLIVRRL
OG0000099	D. caryophyllus	evm.model.Chr09_1.2539	MEALSPTLLISPIAISLACILVVTLSWSVLKWVWFTPKRLENILREQGFQGNPYKLLYGDSKDKARMISEARSKPMSDLSNDHLSRTQPFYHHTVKNHGKRCFTWNGPVPMVNISEPEAMREIFTKINEFQKPQINPILNVVATGLIQLEGDIWAIHRKLLNPAFHMEKLKFMLPAFSASTKEMIDTWKEMVSENGSCEVDVWSHLHKLSADVISRAAFGSSYEEGRRIFELITEQLKVAVPVINQVYIPGWRYVPTKVNRKIMQLDREIKSLLKEIIKNREKAIKAGAKPKDDLLGVLMESNSNKNHKFSITLEEVIDECKIFFLAGQETTSTLLVWTLILLGKHQDWQQRAREEVLNAFGDKTPDFHGLNQLKTVNMILQEVLRLYPPVQELSRTVH…
OG0000099	D. caryophyllus	evm.model.Chr09_1.2543	MIMLMQFMLPAFSASTNEMIDTWKEMVSESGSCEIDVWPHLHQLSADVISRAAFGSSYEEGRRIFELITEQLKVAIPIINQVYIPGWRYVPTKVNRRIMQLDREIKSLLKEIIKNREKAIKAGAKPKDDLLGVLLESNSNKNDKFSITHEEVIGECKIFFLAGQQTTSTLLVWTLILLGKHQDWQQRAREEILNAFGDKTPDFHGLNQLKTVNMILQEVLRLYPPVQELSRTVHQDMKVGDIFLPRGVLVNLPLLHVHHDESIWGSDAKEFKPDRFSQGMSKATNGKMSFFAFGWGPRICIGSNFAMTEARLALVLILQRFTFEISPSYAHAPAAISTLQPQFGAPIILKRLSH
OG0000099	D. caryophyllus	evm.model.Chr10_1.2513	MVGFSTWMLIIISLACVLVTTLLWSIFKWVWLNPKKFERILREQGFQGNPYKLYYGDTNVKTKMLMDARSKPLSNLTNDHLSHTMPFYHHTIKNYGRRSYMWNGPTPMVIISEIELMKEVFMKINEFQKPQTNPIMKVVATGVFQLEGHAWAKRRKILNPAFHVEKLKLMLPAFNESTNDMIQKWEKIASDTGSCEIDVWSYMHKLSADVISRAAFGSSYEEGRRIFELLTEQLKLAIPLLNSVYFPGWRFIPTKTNRRIMQVDREIKTLLKGIINNRQKAIRAGEKPKNDLLGILLESCDTEIEHNNSRNKKQKTSITLNEVVDECKIFYIAGQETTSTLITWALILLAKHQDWQTRARDEVLNAFGRKSPDFNALSHLKTVNMILQETLRLYPPAQE…
OG0000099	D. caryophyllus	evm.model.Chr12_1.264	MENITTSSIIISVVFVLLVTLVAKAVNWVWFRPKKLEKWFKQQGLPGTSYKFLFGDLKEYSAMRSRAMDRPMTAFSNDYFPRVDALRHRLSNQFGRDYFVWAGPTLMVNIAKPELVKEALSKMNDFRKPRLNPIADKLFPGLVNFEAEKWVKHRKIISPAFHMDKLKLMLPAFHDSCAEMVQKWEKIVAESGSDAEVDVWPYFMALSADVISRAAFGSSYKEGHKIFELLKQQTELSVQMLNSVYIPGLRFIPTARNRRFKQIEDQLQTLLKRIVDKRKEEIEAGEVTKDDLLGILMESNMKEIEKNSDSNKRTQFGLTLQEVVDECKLFYFAGQETTSVLLVWSMVLLSKYQDWQERAREEVLKTFGNNLPDFEGLSHLKTVTMILYEVLRLYPPATQ…
OG0000099	D. caryophyllus	evm.model.Chr13_1.2075	MTEARLALVLVLQGFTFELSLSYVHAPAMFSTLQPQTSVRCTYYLQTIALKPQTNPIMKVVATGVFQLEGHAWAKRRKILNPAFHVEKLKLMLPAFNESTNDMIQKWEKIASDTGSCEIDVWSYMHKLSADVISRAAFGSSYEEGRRIFELLTEQLKLAIPLLNSVYFPGWRFIPTKTNRRIMQVDREIKTLLKGIINNRQKGIRAGEEPKNDLLGILLESCDTEIGHNNSRNKKQKTSITLNEVVDECKIFYIAGQETTSTLITWALILLAKHQDWQTRARDEVLNAFGRKSPDFNALSHLKTVNMILQETLRLYPPAPEVQRTVCEDIKIRDIFLPAGVQVTLPMLDVQHDEKIWGSDAKEFNPNRFSEGISKAAANGNMSFFAFGWGPRICIGSNF…
OG0000099	D. caryophyllus	evm.model.Chr13_1.2077	MEGFSAWMSIIISLACVLVTTLLWSIFQWIWLNPKKYERILKEQGFQGNPYKLYYGDTNVKTKMLMDARSKPLSNLTNDHLSHTMPFYHQTIKNYGRRSYMWNGPTPMVNISEIELIKEVFMKFNEFQKPQTNPIMKVVATGVVQLEGHAWAKRRKILNPAFHVEKLKLMLPAFNESTNDMIQKWEKMASETGSCEIDVWSYMHKLSADVISRAAFGSSYEEGRRIFELLTEQLKLAIPLLNSVYFPGWRFIPTKTNRRIMQVDREIKTLLKGIINNRQKAIRAGEEPKNDLLGILLESCDTEIGNNNSRNKKQKTSITLNEVVDECKIFYIAGQGTTSTLITWALIMLAKHQDWQTQARDEVLNAFGRKSPDFNALSHLKTVNMILQETLRLYPPAPE…
OG0000099	D. caryophyllus	evm.model.Chr13_1.2085	MWNGPTPMVNISEIELMKEVFMKFNEFQKPQINPFIKVVATGVFLLEGHAWAERRKILNPAFHVEKLKLMLPAFNESTNDMTKKWEKIASDTGSCEIDVWSYMHKLSADVISRAAFGSSYEEGCRIFELLTEQLKLAIPLLNSVNFPGWRFIPTKTNRRIMQVDREIKTLLKGIINNRQKAIRAGEKPKNDLLGILLESCDTEIGHNSSRNKKQKTSITLNEVVDECKFFYIAGQETTSTLITWALILLAKHQDWQTRARDEVLNAFGRKSPDFNALSHLKTVNMILQETLRLYPPAPDVQRTVCEDIKIGDIFVPAGVQVTLPILDVQHDEKIWGSDAKEFNPNRFSEGISKAANGNMSFFAFGWGPRICIGSNFAMTEARLALVLLLQHFTFELSPN…
OG0000099	D. caryophyllus	evm.model.Chr13_1.2087	MKTMEGFSTWMLIIISLACVLVTTLLWLIFKWVWLNPKKFERILKEQGFQGNPYKLYYGDTNVKAKMLMDARSKPLSNLTNDHVFHTMPFYHHTIKNFGKRCYMWDGPIPTVNISEIELMKDVFMKINEFQKPQANPILKVVATGVVTLEGHAWAKHRKILNPAFHVEKLKMMLPAFDASTNDMIEEWEKMASGTGSREIDVWSYLHKLSADVISRAAFGSSYEEGCRIFELITEQLKLAIPIINSVYFPGWRFIPTKTNRRIMQADREIKALLKGIINKRQKAIRKGEKQKSDLLGILLESCSSTEIGHNNVQNKKQKASMTLNEVVDECKIFYLAGQETTSTLLTWALILLAKHQDWQARARDEVLNAFGHKSLDFNALSHLKTVNMILQEVLRLYP…
OG0000099	D. caryophyllus	evm.model.Chr13_1.2088	MDKLKLMLPAFDASTGDMIQEWEKMASKTGSCQIDVWPYMHKLSADIISRAAFGSSYEEGRMIFELIREQIELAIPVINYVYIPGWRFIPTKTNRRIMQVDREIKMLLKGIINKRQTAIMAGEKPKNDLLGILLESCSGTEIRNYNGHNKKQKTSITLNEVVDECKIFYLAGQETSSTLLTWALILLAKHQDWQARARDEINMIIQEVLRLYPPVPELHRSVCEDIKVGDIFLPAGVQITLPLLDVQHDEKIWGSDAKEFNPNRFSEGINKAANRNKSIFAFGWGPRICIGNNFAMIEARLALILLLQRFTFELSPSYVHAPANGSTLQPQFGAPIIVKLLAS
OG0000099	D. caryophyllus	evm.model.Chr15_1.1088	MKEYVPYIVTFIVCMFILKWVLNTMKWLWFEPKRLEKCLRKQGLQGNSYKFLFGDMKESSLLRNEALKTPMSMPFDNDYFPRINPFVHQLLNKYGMNCFTWLGPVPTIQIGEPELVREAFNRMHEFQKPKTNPLSALLATGLVSYEGEKWSKHRRLINPAFHVEKLKLMVPAFRESIVEVVKQWETKVAENGSAEIDVWPSLTSLTGDVISRAAFGSVYGDGRRIFELLALQKELVLSLLKFSYIPGYTYLPTAGNKKMKEVNNEIERLLENVIQKRKKAMESGEAAKDDLLGLLMDSNYKESMLESGGKNKKLIMDFQDLIDECKLFFLAGHETTAVLLVWTLILLCKHQDWQTKAREEVLATFGMTEPTDYDALNRLKTVTMILNEVLRLYPPVVST…
OG0000099	D. caryophyllus	evm.model.Chr15_1.1090	MEYYFYLRSSISCVIILIIIKWVLKTLKCVWFEPKRLEKCLRKQGLQGNSYKFLFGDMKESSLLRNEALKTPMSMPFHNDYFPRINPFVHQLLNKYGMNCFLWTGAVPNIQIGEPELIREVFNRMHEFQKPKTNPLTSLLATGLVSYEGDKWSTHRRLINPSFHVEKLKLMAPRFRESIVEMVKEWETKVPENSGSSVEIDVWPYLTQMTADVISRAAFGTVYGDGRRIFDLLTVQKQLVLSLLKYSYVPGYKYLPTKGNRKIKGVNKEIQRLLEDVVRNRKKEMEAGEVAKNDLLGLLMDSNYQESIVEGGAKNKKLVMSFQDLIDECKLFFLAGSETTSVLLVWTLVLLSNHQDWQTRARDEVLATFQMREPTDYDALNRLKTVTMILNEVLRLYPP…
OG0000099	F. esculentum	GWHPBJBK019389	MEVSMGTIAEILITVAVLAMAWKGINWLWLRPKKIERLLRQQGLSGNSYRFLTGDAIEMIRMRTQARLKPMEFSNDISYRVEPFLHQSIKKHGKNSFAWFSTIPVVVITEAELVKDVLSRISDFSRPNIRALKLIAPGIGSYEGEKWAKHRKLINPGFHTEKLKLMIPAFQTSCIEMMSKWEKLVSQTGSVELDVWPHLTYLTGDVISRAAFGSSYEEGREAFKHIEDQIEIFSKNTLEFILPGLRNLPTSANRRFYKAQKGIESIIKTVIGKRRNKMEAAETDLLGLLMSCSVELQQYGNTDQSVGITTEELIDECKLFYAAGQETTSVWLTFTILLLSKYTNWQAEARGEVLKTFGQNLPDFDGLNHLKTVAMILYEVLRLYPPVPTTLRAAKNDTK…
OG0000099	F. esculentum	GWHPBJBK026206	MEVKINLVAVSIAAILGISWAWRTLNWVLLKPFKLQKLLREEGLSGNSYRLVFGDMIEATRMRNEASSRPMEFSHHILPRIDPFLHQTITNHGQNSFTWFGPVPVLTVNQPELIREVLSKANEFPKPHWDILEKILPGIATVNGEEWAKRRKLINPAFHMEKLKLMIPAFNLSCNEIMSVWEKMVVETGSAEFDLWPHLVNLTSDVISRAAFSSSYFEGRRAFELIEEQTQTFVNTVIQSFIPGWSYVPTKANRRFKTNQKEIRNIIRGIVDKRRTEMEAGEAVKDDLLGTLMECNLKEMKQDGNREMKLGMAMDEVVDECKVFYFAGQETTSVLLAFTMILLGRYTDWQTKAREEVLKVFGKRAPDFDGLHQLKIVTMILYEVLRLYPPVHSMWRKVN…
OG0000099	F. esculentum	GWHPBJBK026208	MEMNISLVAVSIAAVLWISWAWRALNWNSFTWFGPVPFLTVTQPELIREVLSKVNEFPKPHLDIVDKILPGIATLNGEKWAKHRKLINPAFHMEKLKLMIPAFNLSCNEIMSVWEKMVVETGSAEFDLWPHLVNLTSDVISRAAFGSSYVEGRRAFELIEEQTQTFVNTMIQSFIPGWSYVRSKGTANRRFKTNQKEIRNIIRGIVDKRRTEMEAGEAVKDDLLGTLMECNLKEMKQDGNREMKLGMTMDEVVDECKVFYFAGQETTSVLLAFTMILLGKYTDWQTKAREEVLKAFGKSAPDFDGLHHLKIVTMILYEVLRLYPPLHSVWRKVNKDTKLGNLSLPAGVYLNFPLICSHHDPQHWGNDAFEFKPERFSEGISKATKEKFAFFPFGAGPRV…
OG0000099	F. esculentum	GWHPBJBK028591	MSSFLLVLPDLLPVAAAVVAMLVAWVCWISIHWVWLKPKALERCLRKQGLSGNPYKVLYGDLNDFSKVREEARSKPVSFTNNILPRVIPELQPSLLVHGKNYFAWMGPIPMVYITQPDLIREVFTKMVDFGKPKLNPVNNMLAPGVVQYDGEKWNKHRKMLNPAFHIEKLKLMLPAFYSCCVEMMNTWETMSQEMGSIELDVWPYLVKLSADVISRAAFGSSFEKGERIFKLLMEQAELTAKISQTPYIPGLRFMQGKMKRMKRINDEIEILLMGIIEKRKKAMEVVNDDLLGMLMENAFDSEMCNNNDHKKQFVGLTKRELIDECKLFYFAGQETTSALIVWTLIMLSKHQDWQKQAREEVLNAFGKNKPDFDGLNQLKKVTMILYEVLRLYTPFPAL…
OG0000099	F. esculentum	GWHPBJBK028596	MSSFLLVLLDLLPVAAAVVAILVAWVCWISIHWVWLKPKALERCLRKQGLSGNPYKVLYGDLNDFSKLREQARSKPVSFTNNILPRVIPELQPSLFVHGKNPFVWMGPIPMVHITQPELIREVLTKMGNFGKPKLSPINTLLAPGLAKYDGEKWTKHRKMLNPAFYIENLKLMLPAFYSSCDEMINTWEMMLGEMGSIELDVWPYLLKLTADVISRAAFGSSFEEGERLFELFKEQVELTIKILQKPEILGFRFMQGKMKRMKRINDEIEILLMGIIEKRKKAMEVVNDDLLGMLMENAFDSEMCNNNDHKNQLVGMTMGELIDECKLFYFGGHETSAALLVWTIIMLSKHQDWQEQAREEVFNAFGKNKPDFDGLNQLKKVTMILYEVLRLYTPIVTL…
OG0000099	F. esculentum	GWHPBJBK028598	MSSTLLVLPEFLPVTAAVVAMLVAWVCWIVIEWVWLKPKLLERCLRKQGLSGNSYRIFYGDLNYFSKLREEAHSKPMSFTNNILPRVKPQIQPSLLIHGCPEMIRSKRVSNITRMCYLRKNSFVWMGPRPMVYITQPELIREVFTKMVDFGYSKLNPANSMLVPGLVLYDGEKWVKHRKMLNPAFHIEKLKHMLPMFYTSCVEMMSTWETMSQKMGSIELDAWPYLVKLTADVISRVAFGSSFEEGRMIFKLLMEQVELTVKIIQRPYIPGLRFIQGKMNKRMNAINKEIESLLVGIVEKRKEAMEVANDDLLGMLMENTFDSKLRSGNYPKEFVGLTMGELIDECKLFYFAGQETTSVLLVWTIIMLSKHQDWQKQAREEVLNAFGKNKPDFDGLNQL…
OG0000099	F. esculentum	GWHPBJBK029409	MNSFPEFVPEMAVAAAVMVVTWLCWTVIGWVWLKPKALERRLRKEGLSGNPYRVLYGDMKDSSKLRKEARSKSIPFTNNILPRVIPQLHHSLLKHGKNSFVWMGPMPMVYITQPELIREVFTRMNDFGKPKLNPVIRMLTPGLVMYEGEKWFKHRKMLNPAFQVEKLKLLLPKFYSSCVEMVDAWEMMSHEMGPIELDAWPYFVKLTADVISRAAFGSSFEEGRRIFEILTMQIELTTQMIQKPYIPGLRFIPTKANRRMKKLNEEIKILLVGIIEKRKKEMEVGEEATEEDLLGMLMKNAFHSEMHNEDGQKKQLVGMTIGELIDECKLFYFAGQETTSVLLVWTIIMLGKHQEWQKQARDEVLIAFGKNKPNFDGLNQLKKVTMILFEVLRLYTPVA…
OG0000099	F. esculentum	GWHPBJBK029411	MNSSVLMFPELVPAVAVTAAVMVVTWLCWTVLEWIWLKPRALERRLRKQGLSGNSYRVLYGDLKDFSKMRKEARSKPIPFTNNIMPRVIPHLQRYLFDHGKNSFAWMGPIPMVFITQPELIREVYTRMTDFGKPKLNPVVRLLTPGLAMAEGEKWVKHRKILNQAFQVEKLKLLMPKFYSSCVEMVDAWEMMSRETGSIELDAWPYLVKLSADVISRAAFGSSFEEGRRIFELLTVQVELTMQIMRKPYIPGLRFIPTKTNRRMKKLNEEIKSLLGGIIERRKKEMESGKETTKEDMLGMLMESAFHSEIHNGDQKKQLGMTMGELIDECDHDIVRGFEIIHTSCRSQPNDKTSCRAWNIRLSTGVTVTMPFMFVHQDTELGVTTRWSSNPRSFLKGS
OG0000099	F. esculentum	GWHPBJBK029412	MNSSILMFSEFVPAVAIAAAAMVGAWLCWIAIEWVWLKPKTLERRLREEGFSGNPYSLFYGDLKEFTKLQNEARSKPIPFTNNILPRVIPQLHRSLLIHGKNSFLWMGPVPMVFITQPELIREVFTRMIDFEKVKLNPIIGLLTPGLVMYEGEKWVKHRKMLNPAFQIEKLKLLLPKFYSSCVEMVDAWETISSETGSIELDVWPYLVKLTADVISRAAFGSSFEEERRIFELLTMQVELIMQIIQKPYIPGLRFIPTKTNRRMKKLNDEINTLLLGIIEKRKKEMEFGEETTKDDLLGMLMENAFHLKIHNGDGQKKQRVAMTTRELIDECKLFYFAGQETTSVLLVWTIIMLGKNQEWQKQAREEVFDAFGKNKPDFDGLNQLKKVTMILYEVLRLY…
OG0000099	F. esculentum	GWHPBJBK033596	MAIPIEISLARAITNSVAVLVVGVVGAWIWSLLQWVWFAPKKLENRLKEQGIVVNPYQFFHGDLKETSKMGWEAIETPMKGFSHDYFPRIRPFLHRHFTDHGKVFAMWEGPVAMVNVGDAELVKEVFTKYYEYQKPKPNPLTAMLVGGVVSYDGHKWAKHRKIVNPAFHMEKLKLMLPAFYTCCGETLRLWENKVVNGEHEIDVCKDLLTLSADSISRAAFGSSYQEGSRIFQLIRDQILVTVTITQSVYFPGRSYLPTETNKKMKAISKEIRTLVGGIIEKRKKEKVTKDDLLGLLMDANSQEDQLSSKQKTVKITTDELIDECKLFYLAGQETTSTLLTWTMILLAKHQDWQDRARKEVLQAFGDNKPDFNGLNHLKTMNMIIHEVLRLYPPVIEVR…
OG0000099	F. esculentum	GWHPBJBK033597	MAIPIEISFASAITNSVAVLVVGVVGAWIWSLLQWVWFAPKKLENRLKEQGIGINPYRFFHGDLKEMSKMGFDAIKTPMDGFSHDYFPRIRPFIHRHLNDDAGKVFATWEGPVAMVHVGDAELMKEVFAKYEEYQRPKPNPLTATLVGGVVSYDGDKWAKHRKIINPAFHMEKLKLMLPAFYTCCGETLRLWENKVDNGEHEIDVCNDLTTLSADSISRAAFGSSYEEGRRIFQLLREQVLIVVKITQSVYFPGRRYLPTETNRKIKAISKEVRALVGGIIEKRKQEKVPRDDLLGLLMDANSSHNQKTFKITTDEVIDECKLFYFAGQETTSTLLTWTMILLAKHQDWQDRARKEVLQAFGTNKKPDFDALNRLKIMNMIIHEVLRLYPPAVEVRRRV…
OG0000099	F. esculentum	GWHPBJBK034452	MSPISASQQFNPQQSSPSLQVRRRLYTVNSHLRVYKYAEDYTQKKRLTGSKEDSDLRLNSKEKPSVGPQSEWSRLETAGAASGAQRWSSEVGRPVAQIGQSTGGACSGWCR
OG0000099	G. paniculata	Gpan01g00863.m1	MLMDALSKPMSHLSNDHITRTQPFYHHTSNTYGKKSFMWIGPVAMVNIRDTELTKEVCMKWNEFQRPQAPYFKVMVTGLVDLEGHAWVQRRKLLNPAFHVDKLKLMLPAFKASSSDMIKKLEEMASKTGSCEVDAWTHYKLSADAISRAAFSTEIGREMKSLLKGVISKRQMAIKAGENKKDDLLDILLESYDPQIGPSHNKKHKIGTLDEVIEECKLFYLTGQETTSTLLSWTLILLATHPDWQARARDEVVNAFGHDDSPDFSALNQLKTIHMIQETLRLYPPIPELQRTACEDIKGGDIFIPAGVLVNMPVLDIQQDEKLWGSDAKEFNPGRFSEGVSKATSNASSFFAFGWGPRICIGSNFAMTEAKLALASILQRFTFELSPSYVHAPRSIAIT…
OG0000099	G. paniculata	Gpan03g01617.m2	MNEYLIYVIIISCTSLVLTWAWKLLNWAWLQPRKLEKKLREQGLNGNSYKPLYGDLKEIVNMRDEAKQKIPFTHDIVTRVLTFHHQHVAKYGLNCFTWLGPIPVINITQPELIREAFTKINDFQKTRLNPLTRLLVPGVSLEGEKWATHRKIINPAFHMEKLKLMLPAFRASVTEMVDKWENLMSEEGSTELDVWPDIMNLTADVISAAFGSSFEEGRRIFELLTEQSQITIRLFQSVYIPGWKYVPTKTNKRMRELDNEIASLLKGIIDKRQKALAGEPAKDDLLGILMESNHKETQIIGQKKGLAMSFRDMIDECKLFYFAGQETTSVLLVWTMILLSKHQDWAQAREEVLAMFGKNLPDVDGVNHLKSVTMILYEVLRMYPPVLSVSRKVYDHDTV…
OG0000099	G. paniculata	Gpan05g00577.m1	MDITLSNTLLSLAFLLLTTCIYKVVNWVWLRPKRLEKYLVKHGFRGHPYKCFFGNKKDIGSMVRQTSSKMECFSNDYFSRVSPFHYRTIMEYGEASYFWDGPIPTIIITKPEEMREIMMRIYDFQKPILHPLMRKLSNLVRLEGHQWAHNRKLLNPAFHMDKLKNMISAFGVSCEEMMQEWDQIASNKIGSLEINIWSGLHNMSADASRAAFGILKKANEFLNFYDNILPSLSWLYNPFLPTKTNNKASKTNEEIESLLKEMIYKRQKAIDVGEVPNDLLGILLESYYEGIQYESRDENKKQNKLRLTLKQVIEECKMFYIAGQETTSTLLVWTLILLARNNDWQQAREEVINKFGHGMPDFNGLNELKKVNMILHEVLRLYPPVNSVVRKLSHDTKLG…
OG0000099	G. paniculata	Gpan07g00931.m1	MKEYVPYAVASIACIVILRWVMNTMKWLWFEPKRLEKCLRKQGLQGNSYKFLFGDMKESSMLRNEALQKMPMPFDNDYFPRINPFVHQLLNKYGNNCFLWMGPVPTVHIGEPELVREAFNRMHEFQKPKTNPLSSLLAGLVSYEGDKWAKHRRLINPAFHVEKLKLMIPAFRESIVEVVKQWEQKVPENGCAEIDVWPSLTSLTGDVSRAAFGSVYGDGRRIFELLALQKELVLSLLKFSYIPGYTYLPTEGNKKMKAVNNEIQKLLENVIQNRKKMEAGEAAKDDLLGLLMDSNYKESMLEGGGKNKKLIMSFQDLIDECKLFFLAGHETTAVLLVWTLILLCKQDWQTRAREEVLATFGMSEPTDYDALNRLKIVTMILNEVLRLYPPVVTTNRKLF…
OG0000099	G. paniculata	Gpan07g00932.m2	MKAAEYVLYMAASIACIVILKWVLDTTKWLWFEPKRLEKCLRKRGFQGTSYKFLFGDMKESSMLRNEALKPMTMPFDNDYFPRINPFVHQLLNKFGTNCFMWMGPVPTLQIGEPELVKEVFNRMHEFQKPKTNPLSALGTGLVSYEGDKWAKHRRLINPAFHVGKLKLMVPAFRESIVEVVNEWETRVDKEVGSAEIDVWPCVSKLTDVISRAAFGSVYGEGRRIFELLSLQKELVLSLIQYSYIPGYKYLPTKGNKKMKEVNNEIQRLLEDVVQNKKEMEAGEAAKDDLLGLLIDSNYKESMLEDDGKNKKLIMSFQDLIDECKLFFLAGHETTAVLLVWTLLLSKHQEWQTRARQDVLATFGMSEPTDYDALNRLKTVAMILNEVLRLYPPVVTTNR…
OG0000099	G. paniculata	Gpan07g00932.m3	MKAAEYVLYMAASIACIVILKWVLDTTKWLWFEPKRLEKCLRKRGFQGTSYKFLFGDMKESSMLRNEALKPMTMPFDNDYFPRINPFVHQLLNKFGTNCFMWMGPVPTLQIGEPELVKEVFNRMHEFQKPKTNPLSALGTGLVSYEGDKWAKHRRLINPAFHVGKLKLMVPAFRESIVEVVNEWETRVDKEVGSAEIDVWPCVSKLTDVISRAAFGSVYGEGRRIFELLSLQKELVLSLIQYSYIPGYKYLPTKGNKKMKEVNNEIQRLLEDVVQNKKEMEAGEAAKDDLLGLLIDSNYKESMLEDDGKNKKLIMSFQDLIDECKLFFLAGHETTAVLLVWTLLLSKHQEWQTRARQDVLATFGMSEPTDYDALNRLKTVSVVSTSQYSIVRRVILGCL…
OG0000099	G. paniculata	Gpan08g01255.m1	MVNIAKPELVKEALIKMHDFRKARLNPIVDKLFPGLVNFEAEKWAKHRKIISPAFHMDKLKLMLPAFHDCAEMIHKWEKVVAEVGSGEVDAWTYFTELSADVISRAAFGSSYEEGQRIFELLKQQTDLSVQMLQSVYFGLRFIPTARNRRFKQIEDQLQTLLQGIVDKRKDEMEAGEGTKDDLLGILMESNLKEIEKAADSNKSRQLMTLQEVVDECKLFYFAGQETTSVLLVWSMILLSKHQDWQARAREEVLKTFGNDLPDYEGLNHLKTVTMIYEVLRLYPPATLLTRRVYKDTKLGDLSIPADTIMTFPITFIHRDPEYWGDDAAEFKPQRFAEGISKATGSNIFFPFGWGPRICIGEKFSMMEAKLALSMILQRFSFELSTSYAHAPMSVIFLQ…
OG0000099	G. paniculata	Gpan08g01255.m2	MEKLTSSIIISIVFLLVVTIVAKIVNWVWLRPKKHEKWLRQQGLPGTSYKLLFGDLKDYSSMRSRAIKRMTAFSNDYLPRVDAYRHHLATTLGRDYFGWAGPTLMVNIAKPELVKEALIKMHDFRKARLNPIVDKLFPLVNFEAEKWAKHRKIISPAFHMDKLKLMLPAFHDSCAEMIHKWEKVVAEVGSGEVDAWTYFTELSADVIRAAFGSSYEEGQRIFELLKQQTDLSVQMLQSVYFPGLRFIPTARNRRFKQIEDQLQTLLQGIVDKRKDEEAGEGTKDDLLGILMESNLKEIEKAADSNKSRQLGMTLQEVVDECKLFYFAGQETTSVLLVWSMILLSKQDWQARAREEVLKTFGNDLPDYEGLNHLKTVTMILYEVLRLYPPATLLTRRVYK…
OG0000099	G. paniculata	Gpan15g00470.m1	MSIGYEIIVSLICIIILQCIYKALNKIWFKPRKLEKILRQQGLVGNSYKLLYGDLHENSELRCKVIEKPSFTNDYYSRVYPYFHQLANKYGENYFTWNGPTPFLNITNPALISEAFARMHEFQKIEASPLVSSLFCGLSYEGKIWNVHRKLLNPAFHLQKLKVNKDLQSCNHACYLLYFTLPSICTSATKLVSKWDEILSTTSSCEITNNTISYSSRYVPTKRNRRVINTNAKLEYLLKKIIENKKKTIKDGEGRNDDLLGFLIESSLEKEGINCRLIDECKLFYFVGHETTTMLLVWTIILLSKHQDWQTRAREEMKMILNEVLRLYPPSPSVTRMIRAGHTTLDLHLPKGVVLGLSILHAHHNPKFWGDDAKEFKPERFANGIGKATKGTMAFFPFG…
OG0000099	S. officinalis	Saoffv11042695m	MEYINIAYIAISSIACIVIVRWVLDTLKWVWFEPKKLEKCLRKQGLQGNSYKFLFGDMKESSMLRNEALAKPMPFHNRYFPRINPFVHQLLNTYGTNCFTWMGPVPTIQIGEPELVREAFNRMHEFQKPKTNPLTALLATGLVSYEGDKWAKHRRLINPAFHVEKLKLMIPAFRESILAVVKEWEESVPENGSGEIDVWPHLARLTGDVISRAAFGTRYGDGRRIFELLSLQKDLVLSLLKYSYVPGYKYLPTKGNKKMKEVNNEIQRLLENVIQNRKKAMEAGEAAKNDLLGLLMDSNYKESLLDGDGKNKKLIMSFQDLIDECKLFFLAGHETTAVLLVWTLILLSKHRDWQTKAREEVLATFGMTEPTDYDALNRLKTVTMILNEVLRLYPPIVST…
OG0000099	S. officinalis	Saoffv11042699m	MESIKIAYIITSIGCIVIVTWVLNTLKWVWFEPKKLEKCLRKQGLQGNSYKVLFGDMKESSRLRNEALAKPMPFDNHYFPRINPFVHQLLNIYVRHRGRGTNCFMWTGPVPTLQIGEPELVREVFNRMHEFQKPKTNTFSSLLATGLVSYEGDKWAKHRRLINPAFHVEKLKLMVPAFRESIVAMVNEWEQRVPEDGNAEIDVWPHLGRLTGDVISKAAFGTNYGDGVRIFELLSLQKELVLSSLKYSFVPGYKYLPTKLNKEMKEVNKEIQKLLKNVIQNRKKAMEAGERAKDDLLGLLMDSNYKESLLEGDGKNKKLIMSFQDLIDECKLFFLAGHETTAVLLVWTLILLGKHQDWQAKARDEVLATFGMAEPTNYDALNRLKIVPMILNEVLRLYP…
OG0000099	S. officinalis	CYP72A984	MEYLPYIATSIACIVILRWALNMMQWLWFEPRRLEKLLRKQGLQGNSYKFLFGDMKESSMLRNEALAKPMPMPFDNDYFPRINPFVDQLLNKYGMNCFLWMGPVPAIQIGEPELVREAFNRMHEFQKPKTNPLSALLATGLVSYEGDKWAKHRRLINPSFHVEKLKLMIPAFRESIVEVVNQWEKKVPENGSAEIDVWPSLTSLTGDVISRAAFGSVYGDGRRIFELLAVQKELVLSLLKFSYIPGYTYLPTEGNKKMKAVNNEIQRLLENVIQNRKKAMEAGEAAKDDLLGLLMDSNYKESMLEGGGKNKKLIMSFQDLIDECKLFFLAGHETTAVLLVWTLILLCKHQDWQTKAREEVLATFGMSEPTDYDALNRLKIVTMILNEVLRLYPPVVSTN…
OG0000099	S. officinalis	Saoffv11044318m	MIIMEVSSNYWISIAISIACILVATFSWSFYKWLWLNPKKFERILRKQGFQGNSYKFYYGDTNVKAKMLMNARSKPMSHLSNDHLPHTLPFYHHTTKNYGKRCFMWSGPIPMVNIRDTELMREVLMKINEFQKPQTNPILKVVGTGVFQLEGHAWAKHRKLLNPAFHMEKLKLMLPAFNASVSDLIQKWEKMAMASNTGSFEVDTWIYLHKLSADVISRAAFSSSYEEGQRIFELITEQLQLVVPLVNSVYFPGWRFVPTKTNRRIMHIDREIKTLLKGIINKRKKAIKAGEKTNDDLLGLLLESNHTELGNYNNVNNKKQKIGITLEEVIGECKIFYLAGQETTSTLLAWTLIMLAKHQDWQARARDEVLNAFGRNSPDFHALNHFKTINMILQEVLR…
OG0000099	S. officinalis	Saoffv11044336m	MIIMEVSSNYWISIAISTACILVATLSWSLYKWVWLNPKKFERILRDQGFQGNSYKFYYGDTNVKAKMLIDARSKPMSHLSNDHLPHTLPFYHHTTKNYGKRCFMWSGPIPMVNIRDTELIREILMKINEFQKPQRNPILKVVATGVLQLEGHAWAKRRKLLNPAFHIEKLKLMLPAFNASVSDLIQKWEKMAMASNTGSFEVDTWVYLYKLSADAISRASFSSSYEEGQRIFELITEQLKLAVPLLNSVYFPGWRFVPTKTHRRIMHNDREIKTLLKGIINKREKAIKAGEKTNDDLLGLLLKSNHTELGNYNNVNNKKQKIGITLEEVIGECKIFYLAGQETTSTLLAWTLIMLAKHQDWQARARDEVLNAFGRNSPDFHALNHFKTINMILQEVLR…
OG0000099	S. officinalis	Saoffv11044348m	MIIMEVSSNYWISIAISLACILVATLSCSLYKWVWLNPKKFERILRDQGFQGNSYKFYYGDSIEKTKMLMHARSKPMSHLSNDHLPHTLPFYHHTTKNYGKRCFMWSGPVPMVNIRDTELMREILMKINEFQKPQTNPILQVVATGVFQLEGHAWAKHRKLLNPAFHMEKLKLMLPAFNASVSDLIQKWEKMAMASNTGSFEVDTWIYLHKLSADVISRAAFSSSYEEGQRIFELITEQLQLALPLLNSVYFPGWRFVPTKTNRRIMHIDREIKTLLKGIINKREKAIKAGEKTNDDLLGLLLESNHTELGNYNNVHNKMQKIGITLEEVIGECKIFYLAGQETTSTLLAWTLIMLAKHQDWQARARDEVLKAFGRNSPDFHALNHFKTINMILQEVLR…
OG0000099	S. officinalis	Saoffv11044349m	MEIMSSSLMISIAISIGCILVTTLSWSLYKWVWLNPKKFERILRDQGFQGNTYKLYYGDTDVKAKMIIEARSKPMSHLSNDHLSRTLPFYHHTLKTYGKRSFMWNGPIPMVNIQDTGLMKEVLMKINEFQKRQVNPILKVVATGVFQLEGHAWAKHRKLLNPAFHVEKLKLMLPAFNTSVTDLIKKWEEMAMASSTCSFEVDAWPYLHKLSADAISRAAFGSSYEEGQRIFELITEQLTLAVPLLNSVYFPGGRFVPTKANRKIMHMDREIKTLIKGVINKREKAIKGGEKPKDDLLGLLLVSNDVEIKSYNNANNKKQKIGMTLEEVIGECKIFYLAGQETISTLLTWTLIMLAKHQDWQTRARDEVLNALGQNSPDFHALNHLKTINMILQEVLRLY…
OG0000099	S. officinalis	Saoffv11062939m	MMISFVISSVVCIVILQCLWKTMNWVWLKPRKLEKQLRQQGLVGNSYKFLYGDLKEDSEMRSKRREKPIHFNNDYYARVFPFHHELEKIYGENCFSWVGPTPLIHITDPNLITDAFARMHEFQKIQSNPLVAFLFCGLISLEGDSWDMHRKLLNPAFHLQKMKLTLPAFYASVRELVSEWDKLLSRACSCEIDVCPYLTNLTGDVISRVAFGSTYTEGRRIFDFILKQQESVAPLVNSIYIPGWKYVPTKRNKMIKDRNTEIECLLKNVIAKKEKAIKDGKGSNDDLLGILIESNLKKENKKGISFQDVLDECKLFYFVGHESTSMLLVWTMIMLSKHQDWQIRAREEVLATFGMSPPDFEGLNRLKIMKMIINEVLRLYPPAPSLLRMTKGRDTMLGP…
OG0000099	S. officinalis	Saoffv11066226m	MMKPYYVTYYAIIITCGALIITWAWKLLKWAWLKPKKHEKKLREQGLNGNSYKPLYGDFKLMSKMRNEAKLKPINFTNDYITRVNPFLHQHFANHGVNSFTWLGPIPMINITQPELIREAFTRINDFQKGRLNPLLQLLARGLISLEGDKWATHRKIINPAFHSEKLKLMVPAFRASVTELIEKWENLMSENGSCELDVWPYMITLSADVISRAAFGSSFEEGRRIFELLKEQTQIVIRLFQSIYIPGWKYVPTKTNKRMKELDTEIQSLLKGIIDKRKKDMDAGKKAKDDLLGILMESNLKETEIHGRKKGLTMSFQEIIDECKLFYFAGQETTSVLLVWTLILLSKHQDWQTKARDEVLGMFGKNLPDIDGVNHLKTVTMILNEVLRLYPPVLSVVR…
OG0000099	S. officinalis	Saoffv11066227m	MNQYFISFILISITTLILTWAWKLLNWAWIKPKKLEKKLREQGLNGNSYRLLYGDLKETVKMHSEAREKPINFTNDFITRVLPFHHQHVTKYGLNCFTWFGSVPIINITQPELIREAFTRINEFQKSGLKPFRLLVPGLVSLEGEKWAMHRKIINPAFHMEKLKLMLPAFRASVTELIEKWENLMSENGSSEIDVYPHIMDLTADVISRAAFGSSFEEGRRIFELLKEQTQVTIRLFQSVYIPGWKYVPTKTNRRMKEIDNAIKSVLKGIIDKRKKAMDGGEPAKDDLLGILMESNLKEMEIRGHKKGLAMSFKDMIDECKLFYFAGQETTSVLLVWTMILLSKYPDWQSKARDEVLEIFGKNLPDIDGVNHLKTVTMILNEVLRLYPPVLAVSRKVYD…
OG0000099	S. officinalis	Saoffv11066234m	MNQYFISFVLISITTLILTWAWKLLNWAWIKPKKLEKKLRLQGLDGNSYRPLYGDLKETVKMRSEAREKPIHFTSDFITRVLPFHHQHVTKYGLNCFTWLGPVPVINITQPELIREAFTRINEFQKSRLNPLLRLLVPGLVSLEGEKWAMHRKIINPAFHMEKLKLMLPAFRASVTELIEKWENVMSENGSSEIDVYPHIMDLTADVISRAAFGSSFEEGRRIFELLKEQAQITIRLFQSVYIPGWKYVPTKTNRRMKEIDNAIKSVLKGIIDKRKKAMDGGEPAKDDLLGILMESNLKETEIHGHKKGLAMSFKDMIDECKLFYFAGQETTSVLLVWTMILLSKYPDWQSKARDEVLEIFGKNLPDIDGVNHLKTVTMILNEVLRLYPPVLSVSRKVY…
OG0000099	S. officinalis	Saoffv11066235m	MNQYFNSFILISITTLILTWAWKLLNWAWIKPKKLEKKLREQGLNGNSYRPLYGDLKETVKMRSEAREKPINFTNDFITRVLPFHHQHVTKYGLNCFTWLGPVPVINITQPELIREAFTRMNDFQKARLNPLIRLLIPGLVSLEGEKWAMHRKIINPAFHMEKLKLMLPAFRASVTELIEKWENLMSENGSSEIDVYPHIMDLTADVISRAAFGSSFEEGRRIFELLKEQTQITIRLIQSVYIPGWKYVPTKTNKRIKEIDNEIESVLKGIIDKRKKAMDAGEPAKDDLLGILMESNLKETEIRGHKKGLVMSFKDMIDECKLFYFAGQETTSVLLVWTMILLSKYPDWQSKARDEVLEMFGKNLPDIDGVNHLKTVTMILNEVLRLYPPVLSVSRKVY…
OG0000099	S. officinalis	Saoffv11066236m	MNQYFISFILISITTLILTWAWKLLNWAWIKPKKLEKKLREQGLNGNSYRPLYGDLKETVKMRSEAREKPINFTNDFITRVLPFHHQHVTKYGLNCFTWLGPRPVINITQPELIREAFTRINEFQKSRLNPLIRLLVPGLLSLEGEKWAMHRKIINPAFHMEKLKLMLPAFRASVTELIEKWENLMSENGSGEIDVYPHIMDLTADVISRAAFGSSFEEGRRIFELLKEQTQITIRLFQSVYIPGWKYVPTKTNRRMKEIDKEIESVLTAIIDKRKKAMDAGEPAKDDLLGILMESNLKETEIHGHKKGLAMSFKDMIDECKLFYFAGQETTSVLLVWTMILLSKYPDWQSKARDEVLEIFGKNLPDIDGVNHLKTVTMILNEVLRLYPPVLSISRKVY…
OG0000099	S. officinalis	Saoffv11076363m	MIIMEIMSSSLMISIAISIACILVTILSWSLYKWVWLNPKKFERILREQGFEGNSYKLYYGDTNVKAKMIIDARSKPMSHLSNDHLSRTLPFYHHTLKNYGKRSFTWNGPIPMVNIQDTRLMREVLMKINEFQKPQVNPILQVVASGVFQLEGHTWAKHRKLLNPAFHMEKLKLMLPAFNASVTDLIKEWEEMAMASSTASFEVDAWPYLHKLSADAISRAAFGSSYEEGQRIFELITEQLTLAVPVLNSVYFPGQRFVPTKANRKIMHMDREIKTLIKGVINKREKAIKGGEKAKDDLLGLLLMSNDVEIKSYNNANNKKQKIGMTLEEVIGECKIFYLAGQETISTLLTWTLIMLAKHQDWQTRARDEVLNALGQNSPDFHALNHLKTINMILQEVL…
OG0000099	S. oleracea	LOC110776307	MKTIIGSSVLISLVCVIVVRVLIKVVNWVWLKPKKIEKLLKQQGFSGTSYKFLFGDVKEFNSVRNEALKTPMTVFSNDYFSRVEPFRHQLASKFGNEFFIWFGTIPTLQISKAEMIKEALAKTDEIQKTKVNPIIDKLVPGLASLEGEKWAKHRKLINPAFHMDKLKLMVPASRDSCEEIMRRWEMVVGERGSVELDVYPDIMQLSADVISRAAFGSNYGEGQKLFALLKEQIDLAVSILYLPGLRFIPTPKNRRFRKIENQIQSLLRAIINKRKQEIDAGVAVKLDLLGVLMGSEAQSAGDSNNNNKQQQQQQQQQQQQQHDGIRLSLEEIIDECKLFYYAGQDSTSTLIVWTLILLSKHQDWQVRAREEVYERFGNNVPDFQGLNHLKTMSMILHEV…
OG0000099	S. oleracea	LOC110778549	MEVKGITIAIYLACVLVVKLLWSIFKWLWLNPKRLERCLRQQGFQGNPYRLLYGDTKDRERMLLEARSKPLPFLSNHHLSRVLPFFHHTLNKYGKKSFVWNGPVPLVTIAEPELIRNVFMKINEFQKPQSNPYFKQVATGLVQVEGHHWAKRRKLLNPAFHMDKLKLMHHAFWASSSAMIKEWEKKTSKTGSCEIEVWSYLQNLSADVISRAAFGSSYEEGKRIFELITEQIMVAMPLINSVYIPGWRFVPTRENKRMTKIDKEIRNLLKDIIQKRKKAIKEEEKLKDDLLGLLLDSCLEEIGHENKKQSYTKLNLEEVIDECKIFYLAGQETTSTLLVWTLILLAKHQNWQQRAREEVLNTFGNVIPDFHQLNHLKTVNMILQEVLRLYPPVSELNRT…
OG0000099	S. oleracea	LOC110784982	MSVLFAFGSVLLCIVILKWLWKLLNGLWLNPKRLEKCLKQQGLVGNSYKFLIGDMKESSTLRAQALNKPIPFTHDYYQRIQPFTHQILNNSCAGAGKNIYTWLGPVPTILITQPELIKDAFNRMNNFQKPRLNPYTQILSTGLPNYEGQKWAKHRKLLNPAFQLDKLKLMIPAFETCVTDTLNKWEKLVSKTGSSEVDVWPHFTTLTGDGIARAAFGSSFEDGRRIFDLLKEQKDLVISLLKYSYIPGFKYLPTKGNKMMKETENEIKPLLTNLIHKRKKAMEAGEAPKDDLLGMLLESNANEARQVNENESGSRKRQSDITMSFHEMIDACKLFFLAGQETTSVALTWAMILLAKHQDYQTRAREEVLATFGTKTPDFDGVHNRLKIVTTIVHEVLRL…
OG0000099	S. oleracea	LOC110784986	MISKSASGVAIASLGCIIILYWMWKLLKGLWLTPKKLEKCLKQQGLVGNSYKFLIGDMKESSKLRNEALQKPIPFTHDYYNRIQPFIHQILNNSGAGKNIYTWLGPVPTILITQPELIKDAFNRMNNFQKPRLNPYTQMLSTGLPNYEGQKWAKHRKLLNPAFQLDKLKLMIHTFETCVTDTLNKWEKLVCKTGSSEVDIWPYLTTLTGDGIARAAFGSSFEDGRRIFELLTLQKDIVISLLKYSYIPGFKYMPIKGNRKMKEADNEIKPLLTNIINRRRKAMEAGEAPKDDLLGMLLESNANEARQVNENESGSSKRKSDLTMSFPEMIDACKQFFLAGQETTSVALTWTMLLLAKHQDWQTRARQEVLATFGMNTPDFDGIHNRLKIVTMILYEVLR…
OG0000099	S. oleracea	LOC110788086	METVTASSVLLSIVCIVVVTVLIKLVNWVWLKPKKLEKLLRQHGFSGTSYKFLFGDMKEFISMHAEALKNPMDGFSHDYFPRVEPLWHQLATKFGGKDFFIWFGPMPMVKISKPETIREALAKMQEFQKLKINHISEKLFPGVVNHEGEKWAKHRKLINPAFHVEKLKLMLPAFRDSCEKIINKWELIVAERGSGELDVYPDLKQLSADVISRAAFGSNYEEGQRIFELLKEQTDLGVLMLQSVYLPGMRFIPTPRNRRFKKIQDTIHSLLNAIINKRKEEIEAGEAVKDDLLGILMDSNLKEIRKAAGKNNRNQHTGLSLEEVVDECKLFYLAGQETTSTLLVWTLILLSKHQDWQERAREEVLQTFGNNVPEFEGLNHLKTMSMILYEVLRLYPPVM…
OG0000099	S. oleracea	LOC110788087	MEKMAESSVLLSVVCIIVVPLLMKVVNWVWLRPKKLEKFFRQQGLSGTSYKFLFGDDKDSASMLTEALKNPMDGFSHDYFPRIDPFRHHLATKFGNNFFMWFGPIPVIQISKPELIKELLIKTDEFRKVKLSPIFNRLLPGLISCEEEKWVKHRKLINPAFHVEKLKLMLPAFHDSCVEVVNKWEMLVSEKGRVELDVSSDLMQISADVISRAAFGSNYQEGHKIFEIIQEQSVLAHHLERSMYFPGLSYIPTANSRKFKQNEGQMYTLLKAIIDKRKEETEAGEAVKNDLLGILLDSNSKEIQQAAGKNNKNNQNVGMSLEEVIDECKLFYLAGQETTSTLLVWSMILLSKHQDWQQRAREEVLQFFGDKLPDFEGLSRLKTVNMILYEVLRLYPPVL…
OG0000099	S. oleracea	LOC110788141	METLTASSVLLSFASILVVIGFFKVVNWVWLRPKKAEKWFRQQGLSGTSYKLLLGDMKDYSLLRTRALEKPMTSFTNDYFPRVDPLAHQLVTKFGKDYFVWAGPIPMISISKPELTKEAFMKTNDFRKAKFNPIFDKLFPGLVSYEGEQWAKHRKIINPAFHVEKLKLMLPAFRDSCEEMINKWEVIVAETGTGELDVWQDLMKLTADVISRAAFGSNYEEGQRIFELLKEQTDLALLMMHSVYIPGFRYIPTPRNRRFKNIEDRIHSSLRKIINKRKVEMEAGEAVKSDLLGILMDSNLKEIQQAAGSNKNQHAGMNLQEVIDECKLFYLAGQETTSTLLVWTLILLSKHQDWQARAREEVLQTFGNNVPDFEGLNHLKTVTMILYEVLRLYPPVIQL…
OG0000099	S. oleracea	LOC110788142	METVTTNSVLIAIVCIVVATGLIKVVNWVWLRPKKLERLLRQQGFSGNSYNLFFGDLKDLATMRTQAMKTPMTSFSDDYFSRVEPLRHQLLTKFGKNYFLWSGPVPMINISKPELIREAFTKTNEFRKTKVNPIFHKLVPGLVSLEGEKWVKHRRMMNPAFRIEKLKLMLPAFADSCTDIINKWEMVVAEKGSGELDVWPDLLHLGADVISRAAFGSNYEEGQKIFVLLKEQTALSLLMLQSVYIPGVRYLPTARNRRFKEVEDQIHTSLHEIINKRKQVIEAGEEGKGDLLGILLDSNYKEIQQVVGNNKDWNVGMSIQEVIDECKLFYLAGQDTTSTLLVWTLILLSKHQDWQARAREEIFQTFGDNVPELDGLNHLKTVTMILYEVLRLYPPAHRI…
OG0000099	S. oleracea	LOC110788143	MEKMTASSVLISVVCVIVLTMLMKVVNWVWLKPKKMEKLLKQRGLSGTSYKFLFGDLKEFTSMRAETLKTAITGFSHDYFPRVEPLRHQIASKFGNDYFFWFGPIPMIQISKPEMIKEALIKTDEIRKVKVNPIFDKLLPGVVSYEGEKWAKHRKLINPAFHVEKLKLMLPAFRDSCEEIINKWEMVVAERGSGELDVYPDIVQLSADVISRAAFSSSYEEGQRIFELLKEQTKVALLIVKSVYFPGLRFIPTPRNRRFKKIEDQIRSLLRAIINKRKEEIDAGVAVKADLLGILMGSNSKEIQQAADNNKKQQDGMSLEEVIDECKLFYLAGQETTSTLLVWTLIFLSKHQDWQARAREEVCEKFGNNVPDFEGLNHLKTMTMILYEVLRLYPPAMQM…
OG0000099	S. oleracea	LOC110788144	MTASSVLLSVVCIIVLTVLIKVVNWVWLKPRKMEKLLKQQGFSGTSYKFLFGDLKEYTSLRAEALKIPMTVFSNDYFPRVEPFRHQLASKFGNDFFLWFGPIPIIQISKPEMIKEALTKTEEIRKVKLNPIFDKLIPGVVSYEGEKWAKHRKLINPAFHVEKLKLMLPAFRDSCEEIINRWELIVAERGSGEIDVYPDIMQLSADVISRAAFGSNYEEGQKIFELLKEQTDLALVIVQSVYFPGLRFIPTPRNRRFKKIEDQIRGLLRAIINNRKKEIDAGVAVKADLLGILMGSNSKEIQQDEMSLEEVIDECKLFYFAGQETTSALLVWTLILLSKHQDWQARAREEVCERFGNNVPDFEGLNHLKTMNMILYEVLRLYPPAVQMTRSIHKDTNLAS…
OG0000099	S. oleracea	LOC110788148	METVTASSILISLVCVLVVTGLIKAVNWVWLRPKKLEKKFRQQGLNGTSYQFLFGDMKDYSSMRSRALESPMECFSNDYFPRVEPLRHKVVSKCGKDYFVWAGPIPMINISKPELIREALTKMQDFQKAKWNPIIDKLFPGLVCYEGEKWSRHRKIINPAFHVEKLKLMLPAFRDSCADMINKWELIVPKVGSSELDVWMDLKKLTADVISRAAFGSNYKEGQRIFELLTEQTDLALLMIESVYIPGMRYIPTARNRRFQDVEDQIHTALRAIINKRKNEIEAGGAVKPDLLGILMDSNSKEIQQAVGNNKNQQVGMNLDEVIDECKLFYFAGQETTSVLLVWTLVLLSKHQDWQSRAREEVLQTFGDNVPDFEGLSHLKTVTMILYEVLRLYPPAMQL…
OG0000099	S. oleracea	LOC110800618	MRTGYIVIGLVCIVILTWVWKMINWLWFNPRKLEKLLRKQGLKGNSYKFLYGDIKETFKMRSEAREKPIPFTNDYVSRILPFLHQHVHKYGENCWTWLGPVPIINIAEPELIRDALNRMNEFQKAKLNPLVGLLVPGLVGYEGEKWAKHRKLINPAFHTEKLKLMLPAFRDSSIDMVKEWEKIVSETGSSEVDVWPHLITLSADVISRAAFGSSYKEGRRIFELLKEQTQITLRLFQSVYIPGWRFVPTKTNRRMKEMNSAIQNLLTEIIDKRKKAMEAGESPKDDLLGILMDSNFKASQSIGSQKQQQAMSFQDMIDECKLFYFAGQETTSVLLVWTMILLSKHQDWQTRAREEVLATFGTNQPDLEGLNRLKIVTTILYEVLRLYPPVVTTSRRIYQ…
OG0000099	S. oleracea	LOC110800619	MIEIGYIVKWVICLVIVRWVWKIVNWVWFTPKRLEKFLRKQGLDGNSYRFLLGDLKDMSKMRKEARQKPIPFTHDFFHRILPFHNHHFNKYGESFFSWMGPIPVVNVAEQEQVKGVFTRIKEFQKAKLNPLVALLVPGLVSAEGDKWVKHRKLINPAFHMEKLKLMHPAFGASVLDMVNKWEKIVSKTGSSEVDVWPFVSSLTADAISRAAFGSSYDEGRKIFELVLEQTEITLRLLQSVYIPGWMYVPTKTNRRMKTVNSEIQNLLTGIIVKRKKAMEAGEAAKDDLLGILLESNYKDTENVLSNKKKLSMTFQELIDECKLFYLAGQESTSVLLAWTMILLGKHTEWQARAREEVVATFGKNEPDFEGLNHLKIVTMILNEVLRLYPPVCTITRKNF…
OG0000099	S. oleracea	LOC110800620	MGIIGYIIIVLALILILNWVWKTLNWVWFTPKKLEKHMREQGLKGNPYKLLYGDTKEILSMRNQATEKPISFKNNDHVSRIFPFLCHQINTYGENCWTWQGPVPIIHVQAPELMKDALSRMNDFIKPKLNPLIDMLVPGVFSYEGEKWTKHRRLINPAFHVEKLKFMLPAIGTSVTEMANKLDKRLSESGSAEVDVWPYMTSLSADALSRAAFGSSYIEGCRIFELLKDQIQIIMRDFYSFQIPGWRFVPTETNRKMNKINSEIQTLLTGLIDKRKKAMEAGEAAKDDLLGILLDSDFKASGSNNKQQTAMTFQDIIDECKLFYFAGQETTSVLLGWTMVLLSKHQDWQTRAREEVLETFGKNQPDIEGLSRLKIVTMILYEVLRLFPPVIEVSRAIPD…
OG0000099	S. oleracea	LOC110800622	MEVTRISIGISLVFVVLVSVLWSILNWIWFKPKRLEKCLRNQGYKGNSYRLLHGDTKDRASMTMEARSQPPLPLMSNDILPRVVPFFIHTLNTYGRRCFVWNGPVPLVTIAEPELIREVLMKIHEFQKPVTNPLLKKVASGLVMLEGQMWANRRKLLTPAFHMDKLKYMIPALWESSNCMVKEWEEMVSEKGSLEIEVWSHLHILSADLISRAAFGSSYEEGKRIFELLTEQIQIAVPVFNSVYIPGWRFVPTKANRRIVELDREIRTLLKGVIEKRKQAIKAGEKPKDDLLGILLESNFVGIGHGNKKQLQHRIELTIEEVINESKLFYLAGQGTTSTLLVWTLIMLARHQNWQARAREEVLNTFGNRNPDFQGLNHLKIVNMILQEVLRLYPPVLEL…
OG0000099	S. oleracea	LOC110800623	MEVTIISIGISLVCVVLVSVSWFTLNWLWLKPKRLEKCLRNQGYKGNSYRLLHGDTKDRASMTIEARLEPPLPLMSNDVLPRALPFFNHTLNTHGRRCFVWNGPVPLVTIAEPELIREVLMKIHEFQKPTGNPLLKKVVSGLVLLEGQMWANRRKLLTPAFHMDKLKYMIPALWESSNYMVKEWEEMISRTGSYEIEVWSYLHKLSADLISRAAFGSSYEEGKRIFELLTEQLQIAVPVFNAVYIPGWRFVPTKANKRIVEIDVEIRTLLKGVIEKRKKAIKAGEKPKDDLLGILLETNFQDDIGHGNKRKQRIELTIEEVINESKLFYLAGQGTTSTLLVWTLIMLARHHDWQARARKEVLNMFGDRNPDFQGLNHLKIVNMILQEVLRLYPPVLELQ…
OG0000099	S. oleracea	LOC110800624	MWNGPIPVVNIAEPELVREVFMRINEFVKPKANPFFKHISSGLVQIEGQVWVKRRKLLNPAFHMDKLKLMLPAFYESSSVMIKEWEEKASKTGSCEVDVWMYLQKLTADVISRAAFGSSYEEGKRIFKLIREEVKIAMPLIDSLYIPGWRFVPTKTNMKVEKIYQDIRNLLKDIIQKRKKAIKEEEKLKDDLLGLLLNSSLQEIENGNTKESYTKLNLEEVIDECKIFYLAGQESTSSLLSWTLMLLGNHQDWQVRAREEVLNMFGSQVPEFHQLNHLKTVNMILQEVLRLYPPVTELTRTVTKDIKIGEVFLPSGVLVNLPVLLVHQEEELWGYDAKEFNPERFNEGICKASKGNMSFFSFGWGPRICIASNFAITEAKLVLSLILQRFSFELSPKYF…
OG0000099	S. oleracea	LOC130459136	MNNFQKPRLNPYTQVLSTGLPNYEGQKWAKHRKLLNPAFQLDKLKVLRRLWPYFTTLTGDGIAKAAFGSSFEDGRKIFNILTVQKNLVISLLKYSYIPGYQYMPTKGNRKMKETDNEIKLLLTNLIRQRKKVMEAGEAPKDDLLGMLLESNANEAAQVNENGSGSTKRQLLSHQVSLR
OG0015254	B. vulgaris	LOC104888761	MSSLHICKVQTTRAILSRFHILFHSLAILALFYYRFTSFSTTKSGILPWTLLTTAEVVLGFVWALTQAFRWRPVLRDVAGWDSIKEEQLPGVDVFICTADPIKEPVLEVMNTVLSAMALDYPAEKLGVYLSDDGGSPLTREAIKEASKFAKVWLPFCSKYGIKTRCPQAFFSSFCDGERLDWNQDFKADELVLKSKYEAFKNYVEKASEDESKCTMAHDRSPCVEIIHDNKQNGEGEVKMPLLVYVSREKRPNRPHRFKAGALNALLRVSGVLSNGPYLLVLDCDMYCNDPTSARQSMCFHLDPKLAPSLAFVQYPQIFYNTSKNDIYDGQARSAYKTKWQGMDGIRGPVLTGTGYYLKRKALYGQPHNEDEFLINQPEKAFGSSTKFIASVSSNSKQN…
OG0015254	D. caryophyllus	evm.model.Chr03_1.142	MSSHNTCTLQLTRAVVNRAHIALHGLLVASVLYYRFYNCLGGGLAWALVTFAEVTLAFVWALTQAFRWRPVIRSVVGPEDIHDRLLPGLDVFICTADPRKEPVVEVMNSVISALALDYPADKLAVYLSDDGGSPLTREVIRKAAEFAKHWVGFCGKYKIKTRCPEAYLSSFCDAERIDHNVDYMNDELVIKSKFEAFQKYVAKESENASKCTVVNDRSSCVEIIHDNKENDESEMKMPLLVYVAREKRPGFNHHAKAGAINTLLRVSGLLSNSPIFLVLDCDMYCNDPTSARQAMCFHLDPKLAPSLAYVQYPQIFYNMSKNDIYDGQARSAFKTKYQGMDGLKGPVMSGTGYFLKRKALYGKPHNEDELLREQPTKAFGSSSTFIASLSEDSRVALKR…
OG0015254	G. paniculata	Gpan14g01004.m1	MNSVISALALDYPADKLAVYLSDDGGSPLTREVIREASEFAKSWVGFCGKYRVKTRCPEAYFSAFCDAEVDHHVDYKDDELVIKSKFEAFKKYVEKASDDASKCIVVNDRAPYVEIIHDNKENGESEVKMPLLVYVARKRPHSPHHAKAGAINTLLRVSGLLSNNPIFLVLDCDMYCNDPTSARQAMCFHLDPKLAPSLAFVQYPQIYNTSKNDIYDGQARSAFKTKYQGMDGLRGPVMSGTGYFLKRKALYGKPHNEDELLKEQPTKAFGSSRTFASLSEDTRAAVKELSKEKLLQEAENLATCTYEANTLWGSEVGYSYDCLLESTYCGYLLHCKGWISVYLYKKPCFLGCATVDMNDAMLQIMKWTSGLIGVGISKFSPFTYAMSRISFMQSLCYA…
OG0015254	S. officinalis	SoCSL1	MSPHNTCTLQITRALLSRLHILFHSALVASVFYYRFSNFSSGPAWALMTFAELTLAFIWALTQAFRWRPVVRAVFGPEEIDPAQLPGLDVFICTADPRKEPVMEVMNSVVSALALDYPAEKLAVYLSDDGGSPLTREVIREAAVFGKYWVGFCGKYNVKTRCPEAYFSSFCDGERVDHNQDYLNDELSVKSKFEAFKKYVQKASEDATKCIVVNDRPSCVEIIHDSKQNGEGEVKMPLLVYVAREKRPGFNHHAKAGAINTLLRVSGLLSNSPFFLVLDCDMYCNDPTSARQAMCFHLDPKLAPSLAFVQYPQIFYNTSKNDIYDGQARAAFKTKYQGMDGLRGPVMSGTGYFLKRKALYGKPHDQDELLREQPTKAFGSSKIFIASLGENTCVALKGL…
OG0015254	S. oleracea	LOC110782334	MATSHIRNVQLTRAIVNRLHIFLHSVAIFSLFYYRFTSFFNSDISILAYSLLTTAELFLTFLWAFTQAFRWRPVMREVSGYESIKPEQLPGLDVFIVTADPTKEPVLEVMNSVISSMALDYPVDRLAVYLSDDGGSPLSKEAIKKAYEFAKLWIPFCNKYNVKTRCPQAFFSPLADGERLDWNSEFMADQLELQTKYEAFRNYVEKESGDNTKCTAVHDRPPCVEIIHDNKQNGESDVKMPLLVYVAREKRPGRPHRFKAGALNALLRVSSLMSNAPYLLVLDCDMYCHDPTSARQSMCFHLDTNMASSLAYVQYPQIFYNVSKNDIYDGQARSAHMTKWKGMDGLRGPVLNGTGYYLKRKALFGKPNNEDEYLNSQPEKAFGSSTKLIAALRENSKQN…
OG0007561	B. vulgaris	LOC104894869	MESESESPLKFIFLPFPTPGHMLYMADLAITLASHGVECHIITTPGNAHIFETSGNNPPMTVHTLNLQRPSVGPDAGVENFRSATSNDMRANLYHAISMLRKPTEDLIKELLPLDCIISDMFFPWTSDLALEIQVPRVIHHSSIFNKCCAYSVTLHYAPHELVEKDDDTVLIPSLPHKIEMKKSQLPQWVRVPSQYTRLIEAVREAELKCYGVLSNTFCDEEKEYEEYYYKLTGLKIWNIGPYCLRVNRKEEKVESSFWMDCLKWLDQKKHNSVLYVSFGSLTRFPDDQLREIAAGLEASGHDFIWVVRKKKEDETMEEDNEGYFSIEEFRKKVEKSNKGLIIEDWAPQLSILEHQAIGGMVTHCGWNTILEAVSIGGIPLITWPLFAEQFYNERLVVD…
OG0007561	B. vulgaris	LOC104895661	MESESESPLKFIFLPFPTPGHMLYMADLAITLASHGVECHIITTPGNAHIFQTSGNNPPMTVHTLNLQRPSVGPDAGVENFRSATSNEMRANLYHAISMLRKPTEDLIKELLPLDCIISDMFFPWTSDLALEIQVPRVIHHSSIFNTCCAYSVTLHYAPHELVEKDDDTLLIPSLPHKIEMKKSQLPQWVRVPSQYTRLIEAVREAELKCYGVLSNTFCDEEKEYEEYYYKLTGLKIWNIGPYCLRVNRKEENAESSYWMDCLKWLDQKKPNSVLYVSFGSLTRFPDDQLREIAAGLEASGHDFIWVVRKKKEEETMEEDNEGYFSTEEFRKKVEKSNKGLIIEDWAPQLSILEHQAIGGMVTHCGWNSILEAVSIGGIPLITWPLFAEQFYNERLVVD…
OG0007561	B. vulgaris	LOC125498467	MESESESPLKFIFLPFPTPGHMLYMADLAITLASHGVECHIITTPGNAHIFETSGNNPPMTVHTLNLQRPSVGPDAGVENFRSATSNEMRANLYHAISMLRKPTEDLIKQLLPLDCIISDMFFPWTSDLALEIQVPRVVHHSSIFNKCCAYSVTLHYAPHELVEKDDDTLLIPSLPHKIEMKKSQLPQWVRVPSQYTRLIEAVREAELKCYGVLSNTFCDQEKEYEEYYYKLTGLKIWNIGPHCLRVNRKEEKVESSFWKDCLKWLDQKKPNSVLYVSFGSLTRFPDHQLREIAAGLEASAHDFIWVVRKKKEDETMEEDNEGYFSIEEFRKKVEKSNKGLIIEDWAPQLSILEHQAIGGMVTHCGWNTILEAVSIGGIPLITWPLFAEQFYNERLVVD…
OG0007561	D. caryophyllus	evm.model.Chr06_1.828	MGSITESSISPETETPLKIVFLTLPIAGHMLHIVDTASTFAIHRVSCTLITTPANVPFIEKSISVTNPVIRQFLRIRLVDFPHDAVGLPAGIENFSAVTSPDMRPKIYKGLSLIQKPTQELIREISPDCIVSDMFYPWTSDFALEINVPRVVFRGCGMFPMCCWHSIKSHLPHEKVEKDEDVVVLPALPDCIEMRKSMIPDWVRKPTGYSYMMKMIDAAELKSYGVIVNSFSDLERDYEEYFKKATGLRVWTVGPISLHVGRNEELDGSGEWVSWLDGKKAGSVIYVSFGGAAKFPPHQLKEIAAGLESSGHDFVWVVRASDEEVEGWSLQEFKEKMRETNQGLVIETWVPQLMFLEHKATGGMLTHVGWGTMLEGITAGLPLVTWPLYAEQTYNERLV…
OG0007561	G. paniculata	Gpan13g00095.m1	MGSNTEASHEIPKMPLKIVFLTLPIAGHMLHIVDTASTFAIHGVQCFLITTPANVPFIEKSIPVSSMSIQLFNIRLLDFPYESVGLPPGIENFSAVTSPEQRPKISKALSVLQKPTEDLIKEISPDCIISDMFYPWTSFSLEIGIPRVVFRGCGMFPMSCWLSIKSNSPQEKVDKDDHVIVLPALPHRIEMRKSTLPDWVRKPSGYTMMNMMDDAELKSYGVIVNSFSDLERDYEDYYRSVTGLKVWTIGPISLHVGRNEELDGSDEWVRWLDGKKGSVIYVSFGGVAKFPPHQLREIAAGLESSGHDFVWVVRASEEKGDHPEAEEWSLQEFKERMKETNQGLVESWVPQLMFLEHKATGGMLTHVGWGTMLEGITAGLPLVTWPLYAEQLYNERLVV…
OG0007561	S. officinalis	Saoffv11000760m	MGSNTEATEIPKMPLKIVFLTLPIAGHMLHIVDTASTFAIHGVECTIITTPANVPFIEKSISATNTTIRQFLSIRLVDFPHEAVGLPPGVENFSAVTCPDMRPKI*
OG0007561	S. officinalis	UGT73DL1	MGSNTEATEIPKMPLKIVFLTLPIAGHMLHIVDTASTFAIHGVECTIITTPANVPFIEKSISATNTTIRQFLSIRLVDFPHEAVGLPPGVENFSAVTCPDMRPKISKGLSIIQKPTEDLIKEISPDCIVSDMFYPWTSDFALEIGVPRVVFRGCGMFPMCCWHSIKSHLPHEKVDRDDEMIVLPTLPDHIEMRKSTLPDWVRKPTGYSYLMKMIDAAELKSYGVIVNSFSDLERDYEEYFKNVTGLKVWTVGPISLHVGRNEELEGSDEWVKWLDGKKLDSVIYVSFGGVAKFPPHQLREIAAGLESSGHDFVWVVRASDENGDQAEADEWSLQKFKEKMKKTNHGLVIESWVPQLMFLEHKAIGGMLTHVGWGTMLEGITAGLPLVTWPLYAEQFYNE…
OG0007561	S. oleracea	LOC110803821	MADLAKVIASRSVECIIITTPANAPVFQTPANNPPITIHTLPLPDVGLPPGIENFSSITCDDMRPKLFTAAVLMLQKPTQDLVRKIQPDCIVSDMFYPWSSDLAAEIGVPRVLFTSSIFSECCNHILKLHAPHHQVEKDDGLVKFSSLPHNIQMKKSQLPKWVRVPNSYTHLMDIIREAELKSSWILANTFCDAEKEFEEWYYKLTGINIWNLGPLFLHRKEVVKDKAAPDEVDDCWNTCLSWLNQKKSNSVLYVSFGSLTIFPDNQLQEIAAALEASGHDFIWAVKKKRAEKMGDGDENENWSVDEFSKKMEASNKGLIIQGWAPQLLILEHEAIGGMLTHCGWNTILEGVATAGVPLVTWPLFAEQFYNERLVVDVFKIGVAVGITQWCDLEEAGKE…
OG0016503	D. caryophyllus	evm.model.Chr15_1.1322	MKAPLKMYFLPYISPGHMIPLSEMARLFANQGHHVTIITTTANATLLDKYTTATLSLHLIPLPTKEAGLPDGLENFISVNDLETAGKLYYALSLMQPVIEEYVTANPPDVIVSDMFYPWTAELAAKLQVPRMVFHAACIFAMCMKESMRGPEAPHLKVSSDYELFEVPGLPDPVFITRAQLPDYIRTPNGYTQLMEMWREAEKKSYGVMVNNFYELDPAYTKHYSKIMGHKVWNIGPAAQILHRDAGDKIERVHKAVVTEHDCLTWLDTKEANSVFYVCFGSAIRFPDDQLYEIACALDSSNTQFIWAVLGKDSESDSDSTTSAWLPPGFEERMKETGRGMIIRGWAPQVLILDHPSVGGFMTHCGWNSTIEGVSAGVGMVTWPLYAEQFYNEKLITQV…
OG0016503	G. paniculata	Gpan05g00819.m1	MKSLPLKLYFLPYISPGHMIPVSEMARLFANRGNHVTIITTTGNAGLLEKYTTSTLSLHLIPLPTKEAGPDGLENFISVNDLETAGKLYYALSLMQPLIEEFITSNPPDCIVSDMFYPWTADLASRLQVPRVVFHGACFAMSMKEAMRGPEAPHLKVSSDYELFEVKGLPDSVFITRAQLPDYVRTPNGYTQLMELWREAEKKTFGVVSNFYELDPAYTEHYSKLLGHKVFNIGPAAQVLNCSTDYKTERVHKAVVSDSECLTWLDTKERNSVLYVFGSAIRFPDEQLYEIASALDSCGESFIWVVLGKDDSSGSSGLADSSNTWLPSGFEEMLRETGRGMIIRGAPQTLILEHPSVGGFMTHCGWNSVIEGVTAGLPMVTWPLYAEHFYNEKLITQVL…
OG0016503	G. paniculata	Gpan05g00820.m1	MKSPLKLYFLPYISPGHMIPLSEMARLFANQGHHVTIITTTANATLLEKYTTSTLSLHLIPLPTKEAGLDGLENFISVNDLETAGKLYYALSLMQPVIEEFITSNPPDCIVSDMFYPWTADLASRLQVPRMVFHAACIAMCMKESMRGPDAPHLKVSSDYELFEVQGLPDPVFMTRAQLPDYVRTPNGYTQLMELWREAEKKSYGVMNNFYELDPAYTEHYSKIMGHKVWNIGPAAQILHRDSGDKIERVHKAVVSEHECLTWLDTKDPNSVFYVCGSAIRFPDDQLYEIASALESSGAQFIWAVLGKDADSESDSKWLPVGFEEKMKDTGRGMIIRGWAPQVLIDHPAVGGFMTHCGWNSTIEGVSAGVGMVTWPLYAEQFYNEKLITQVLKIGVPAG…
OG0016503	S. officinalis	UGT73CC6	MKSPLKLYFLPYISPGHMIPLSEMARLFANQGHHVTIITTTSNATLLQKYTTATLSLHLIPLPTKEAGLPDGLENFISVNDLETAGKLYYALSLLQPVIEEFITSNPPDCIVSDMFYPWTADLASQLQVPRMVFHAACIFAMCMKESMRGPDAPHLKVSSDYELFEVKGLPDPVFMTRAQLPDYVRTPNGYTQLMEMWREAEKKSYGVMVNNFYELDPAYTEHYSKIMGHKVWNIGPAAQILHRGSGDKIERVHKAVVGENQCLSWLDTKEPNSVFYVCFGSAIRFPDDQLYEIASALESSGAQFIWAVLGKDSDNSDSNSDSEWLPAGFEEKMKETGRGMIIRGWAPQVLILDHPSVGGFMTHCGWNSTIEGVSAGVGMVTWPLYAEQFYNEKLITQV…
OG0016503	S. officinalis	Saoffv11041840m	MKKALKMYFLPYISPGHMIPLTEMARLFANQGQQVTIITTTGNAALLEKYTTPTLSLHLIPLPTKEAGLRDGLENFISVDDLETAGKLYYALSLLKPVIEEFIMLSTPDCIISDMFYPWTADLAVKIAVPLVIFHGTCNFSLCMKDVMRGPEAPHLKVKSDHEVFEVSGLADPVFMTRAQLPDYIRTPNGYTQLMELWREAEKNSYGVVVNNFYELDPSYTEHYSKVMGHKVWNIGPAAQILNRDVGDKIERVHKAVVGGSECFTWLDTKEPDSVLYVCFGSAVRFPDEQLHEIASALGSSTVSFIWVILGKDSDPDPDSNPEWLPLGFDEMLKKSGRGMIIRGWAPQMLILDHPSVGAFMTHCGWNSTMEGINAGVAMVTWPLYAEQFYNEKLITQVL…
OG0000667	B. vulgaris	LOC104888569	MAEPSNFLDKKRYAVVTGANKGIGLDICRQLASQGVVVVLTSRDGKRGLEAIDNLIKSGLISSDNLHFHQLDVTNTTSIASLVGFINSKFGKLDILVNNAAIRGQIVDFDALKVAGFGTPGIQINYAEMMTQTYELAEECLKINYYGAKSITEALLPLLQLSDSPRIINVSSSIGKLRNIPNERIKGVLGDAENLAEEKVDEILNEFLRDFKDGLLEEKGWPSPMAAYIVSKAALSAYTRILAKNYPSIIINCVCPGFVRTDLTGNMGYLSIEEGAESPVKLALMPHGSPSGLFFLRNEVSSFD
OG0000667	D. caryophyllus	evm.model.Chr02_1.298	MAFENSPLIICTVDMKTTLPKPSSNSTTTVRAKSDEILVKISFRHYHEIHNSSCEVDDESPDHMDHTVLSRKFDEDSLFVAGLMLPLKPETVEYYLASAELDEYSPVADYVTPDIWDESMKRVAEFILKTADFDSKLGFEMVAHLEVVTVVGLGGDAAGGTGWRGDSAGRFLGPSPYDKSPSTTEEQTLRYAGMFDQTYELAEECFETNYYGVNRIVEALLPLLRNSTSPRIINVSSEAAQLKNIRNEKVIGVLSNAERLTEERVDEILKEFLIDFKEGSIAEKGWPAYVASKAALNAYTRIQSKKYPSVIINSLCPGYVKTSMNGYNGKITTKEGAARVLQLALAPHGSPSGVFYINNEASLFRSLHVPPTQLCYHCRWCTT
OG0000667	D. caryophyllus	evm.model.Chr02_1.301	MAEESPFLAEKRYAVVTGANKGIGLEVCRQLAAQGVAVVLTSRDEKRGLQALDNLRKSGLNSDNLEFHQLDVTNPASVASLAHFLEAKFGKLDILVNNAGILGAIADLNALLAAGFPDAERMTADMVTQTYEQAQECLETNYYGVKTATQALLPLLKLSNSPRIINVSSGAGKLSFIRNDQIQGLLGNAEELTEERVDSILDEFLRDFKDGSVVEKGWMPVMSAYFASKAALNAYTRILAKKYPSVIINCLCPGYIKTDFSGHVGFLSPEQGAARVVRLALAPRDSSSGLYYTNDQVTPF
OG0000667	D. caryophyllus	evm.model.Chr02_1.302	MAEESPFLAEKRYAVVTGANKGIGLEICRQLAAQGVVVVLTSRDEKRGLQALDNLRKSGLNSDNLEFHQLDVTDPPSVASLAHLLKAKFGKLDILVNNAGIIGAIADLNALMAAGFPDPERMTADMVTQTYAQAQECLETNYYGVKTATKALLPLLKLSNSPRIINVSSDAGKLSYIRNDQIKGLLGNAEDLTEEIVDSILDEFLQDFKDGSFVEKGWFPVASAYFASKAALNAYTRILAKKYPSMIINCICPGYTKTDLNGNAGSFPPEVGGARIMKLALVPHGSPSGLYYTNDQVTPF
OG0000667	D. caryophyllus	evm.model.Chr02_1.303	MAEASPFLATKRYAVVTGANKGIGLEVCRQLVSQGVSVVLTSRNETRGLEALDDLRKSGLSSDILEYHQLDVTDPTSVASLADFIKLKFGKLDILVNNAGMLGATPDIDALKASGFFAMQRPTEKQTLGYSDLLKQTYELAEECFETNYYGVKRNVEALLPLLQISTSPRIINVSSSAGKLSHIRNDRIRGVLDNVEELTEEKVDSILDEFLRDFKDGSFEEKGWMPALSAYFASKAALNAYTRILAKKYQSMIINCLCPGYVSTDINGNTGPLPLEEGGARVVREIVDVFLSFHQLQSLSIIDFVLHVYYVSDWTVLWFIISGELRYAVVTGANKGIGLEICRQLAAQGVVVVLTSRDEKRGLQALDNLRKSGFNSDNLEFHQLDVTDPPSVASLAHF…
OG0000667	D. caryophyllus	evm.model.Chr02_1.304	MAEISSFLAMTRYAVVTGANKGIGLEVCRQLALQGVVVVLTSRDERSGLEALDKLRKSSLSSDVLEYHQLDVTDPTSVALLAAFIKQKYGKLDILVNNAGILGTNAVFKTLKAAGFFAMERPTEKQMLEYSGMLKQTYELAEECLETNYYGAKRNVEAFLPLLQISSSPRIINVSSDAGILSNIPNEQIRGILSNVESLTEERVDEVLKEFLSDFKEGSIVEKGWPGKLPDYIVSKAALNTYTRIQSEKYRSVIINCLCPGYVKTSLSGHTGNLTAEEGAARVLRLVLAPHGSSSGLFFTNNEMTPF
OG0000667	D. caryophyllus	evm.model.Chr02_1.306	MAETSPFSANTRYAVVTGANKGIGLQVCRQLALQGVVVVLTSRDERRGLEALDKLRKFDGLCFDSLKYHQLDVTDPTSVAALADFVEVKFGKLDILFTTPSTTEEQTLRYAGMFDQTYELAEECFKTNYYGVNRIIEALLPLLRISTSPRIINISSDVAQLKNIRNEKVIGVLSNAERLTEERVDEILKEFLRDFKEGSIADKGWPAIVPAYVASKAALNAYTRIQSKKYPSVIINSLCPGYVKTSMNGYNGKITTKEGAARVLQLALAPHGSPSGVFYINNEASLF
OG0000667	D. caryophyllus	evm.model.Chr02_1.309	MAEESPFLAEKRYAVVTGANKGIGLEVCRQLAAQGVAVVLTSRDEKRGLQALDNLRKSGLNSDNLEFHQLDVTNPASVASLAHFLEAKFGKLDILVNNAGILGAIADLNALLAAGFPDAERMTADMVTQTYEQAQECLETNYYGVKTATQALLPLLKLSNSPRIINVSSGAGKLSFIRNDQIQGLLGNAEELTEERVDSILDEFLRDFKDGSVVEKGWMPVMSAYFASKAALNAYTRILAKKYPSVIINCLCPGYIKTDFSGHVGFLSPEQGAARVVRLALAPRDSSSGLYYTNDQVTPF
OG0000667	D. caryophyllus	evm.model.Chr02_1.310	MAEESPFLAEKRYAVVTGANKGIGLEICRQLAAQGVVVVLTSRDEKRGLQALDNLRKSGLNSDNLEFHQLDVTDPPSVASLAHLLKAKFGKLDILVNNAGIIGAIADLNALMAAGFPDPERMTADMVTQTYAQAQECLETNYYGVKTATKALLPLLKLSNSPRIINVSSDAGKLSYIRNDQIKGLLGNAEDLTEEIVDSILDEFLQDFKDGSFVEKGWFPVASAYFASKAALNAYTRILAKKYPSMIINCICPGYTKTDLNGNAGSFPPEVGGARIMKLALVPHGSPSGLYYTNDQVTPF
OG0000667	D. caryophyllus	evm.model.Chr02_1.311	MAEQSPFLAEKRYAVVTGANKGIGLEICRQLAAQGVVVVLTSRDEKRGLQALDNLRKSGFNSDNLEFHQLDVTDPPSVASLAHFLMAKFGKLDILVNNAGILGAIADINALMAAGFPDAELMTADMVTQTYAQAQECLETNYYGVKTATKALLPLLKLSNSPRIINVSSSSGKLSFIRNDQIQGLLGNAEDLTEQRVDSILDEFLQDFKDGSFVEKGWFPVASAYSASKAALNAYTRILAKKYPSMIINCICPGFTKTDFNGNAGSLPPEVGGARVTRLALVPHGSPSGLYYTNDQVTPF
OG0000667	D. caryophyllus	evm.model.Chr02_1.312	MAEQSPFLAEKRYAVVTGANKGIGLEVCRQLVAQGVVVVLTSRDEKRGLQALDSLKKSGLDADNLEFHQLDVTDPTSVASITHFLESKFGKLDILVNNAGILGAIADFNALMAAGFPEKLCADPDIVTQTYEQAQECLETNYYGVKTATQALLPLLKLSNSPRIVNVSSGAGELRHIRNDRIRGVLDNVEELTEEKVDSILDEFLRDFKDGSFEEKGWMPALSAYFASKAALNAYTRILAKKYQSMIINCLCPGYVSTDINGNTGPLPLEEGGARVVRLALAPHGSPSGLYYSNNQVTPF
OG0000667	D. caryophyllus	evm.model.Chr02_1.313	MAEQSPFLAEKRYAVVTGANKGIGLEVCRQLAAQGVVVVLTSRDEKRGLQALDNLRKSGLNSDNLEFHQLDVADPASVASLAHFLEAKFGKLDILVNNAGILGADVADFNAFMAAGFPEMVYVATDKVTQTYEQAQECLKTNYYGVKTATKALLPLLELSNSPRIINVSSSAGMLCHIRNDQIRGVLDNVEELTEEKVDSILDEFLRDFKDGSFVEKGWVPALSAYFASKAAVSAYTRILAKKYPSMIINCLCPGIIKTDINENAGPLPVEVGGARVVRLALAPRGSPSGLYYTNDQVTPF
OG0000667	D. caryophyllus	evm.model.Chr02_1.314	MAEQSPFLAEKRYAVVTGANKGIGLEVCRQLAAQGVVVVLTSRDEKRGLQALNSLKKSGLDSDNLEFHQLDVTDPTSVASITHFLESKFGKLDILVNNAGILGATADFNALTAAGFPDKVNVDTSMVTQTYEQAQECLETNFYGVKTATQALLPLLKLSNSPRIINVSSSAGKLCHIRNDRIRGVLDNVEELTEEKVDAILDEFLRDFKDGSVLEKGWNPVLSAYFASKAALNAYTSILARKYPSMIINCLCPGFIKTDINENVGPIPLEVGGARVVRLVLAPHGSPSGLYYTNDQVTPV
OG0000667	D. caryophyllus	evm.model.Chr02_1.315	MAEASPFLATKRYAVVTGANKGIGLEVCRQLVSQGVSVVLTSRNETRGLEALDDLRKSGLSSDILEYHQLDVTDPTSVASLADFIKLKFGKLDILVNNAGMLGATPDIDALKASGFFAMQRPTEKQTLGYSDLLKQTYELAEECFETNYYGVKRNVEALLPLLQISTSPRIINVSSSAGKLSNIPNEHIRKILGNTESLTGVDEVSKEFLRDFKEGSIAEKGWPAKLPAYVVSKAALNASTRIQATKYPSIIINSLCPGFVKTSMNGHTGNLSVEEGAARVLRLALAPPGSSSGLFYTNNGITPL
OG0000667	D. caryophyllus	evm.model.Chr02_1.316	MAEISSFLAMTRYAVVTGANKGIGLEVCRQLALQGVVVVLTSRDERSGLEALDKLRKSSLSSDVLEYHQLDVTDPTSVALLAAFIKQKYGKLDILVNNAGILGTNAVFKTLKAAGFFAMERPTEKQMLEYSGMLKQTYELAEECLETNYYGAKRNVEAFLPLLQISSSPRIINVSSDAGILSNIPNEQIRGILSNVESLTEERVDEVLKEFLSDFKEGSIVEKGWPGKLPDYIVSKAALNTYTRIQSEKYRSVIINCLCPGYVKTSLSGHTGNLTAEEGAARVLRLVLAPHGSSSGLFFTNNEMTPF
OG0000667	D. caryophyllus	evm.model.Chr07_1.2254	MSSRYAVVTGANKGLGLEICKQLASQGVVVLLTSRDEKRGLEAIEELKKSGISSENLEYHQLDVTNPSTFASLPDFVKAKFGKLDILVNNAGISGVIVDYAALMQAIRNRGAEINYDGVMKQTYELAEECLQTNYFGVKRTIEALLPLLQLSDSPRIVNISSDVGLLKKIPGEWLRDALGDEEKLTEESVDGILDAFLKDFKECTIKEKGWPTFKSAYSMSKAALNSYTRVLARKYPSVIINCVCPGVVKTDLNLKMGHLTVEEGAVGPVSLALLPHGSPSGLFYTRNEVTPF
OG0000667	F. esculentum	GWHPBJBK008802	MADFSGNPLFLSTKSLICLIPPAFLPFLDLSKYQIQVNNAGILGRHFTNSDAFISSINEPSETVTDNYELTQECLETNYYGVKKLTQPLLPLLRLSDAGRVVNVTSVIGLIKDIPNESVREMLSDLENLTEAKIDNIVKEFLDDLKKGEVAAKGWPTYFAPYTISKAAMNAYTRVMAESYPDVDFNCVFPGYVKTDINYNTGVLTVEEGADSPVRVALLQKGEASGIFFHQKEVAPF
OG0000667	F. esculentum	GWHPBJBK010028	MADSSFLSTTRYAVVTGANKGIGLEICRQLASKGVNVVLTARDERRGIEAVEKLKNQHNYLSALLEFHQLDVADASSVASLLDFVTSKFGKLDILVNNAAILGSDTSADAFVAYNNKTLANFAEKYDLGVQCLNTNYFGAKRLIETFLPLLRLSDSPRIVNVSSGIGRLRNIPNERVRGILGDIENIKEEKIDEIINEFLEDLKIGEVTTKGWPSFLAPYTISKVAMNTYTRIMAKKHPYIDINCVCPGYVKTDINYNAGYLSVEEGAESPVRLALLPKGEVSGTFFDRKEAVPFE
OG0000667	G. paniculata	Gpan10g00252.m1	MAETSPFLAETRYAVVTGANKGIGLEVCRQLALQGVVVVLTSRDERRGLEAVDKLRKSDGLGSNVLEYHLDVTDPASVAAIADFIEVKFGKLDILVNNAGILGAIADIDALKASGFFTMPKPTEEQTIQYAEMFKQTYLAEECFETNYYGVKRTVEALLPLLQISDSPRIINISSESGKLSNIPKEHRVVLSNTERLAEERVDEILKFLRDFKEGSIAEKGWPAIVPAYVASKAALNAYTRIRSKKYPSMIINSLCPGFVKTSMNGYAGSLPVEEGAKALRLALAPEGSPSGLFYINNEMSSF
OG0000667	G. paniculata	Gpan10g00255.m1	MAGQSSFLSEKRDEKRGLEALDILNKSGISSDNLVFHQLEVTDPSSVASLVAFVKAKFGKLDILVNNAGLGAVVDLDALIAAGFPEPENLSADMETQTYEQAEECVKTNYYGAKTATQALLPLLELSNSPRIINVSSTAKLCYIRNDRIRGILGNVEELTSEKVEMILDEYLRDFKDGTFVEKGWMPVLSAYFASKASVSAYTRILAKHPAMIINCLCPGFIKTDLNGGIGLLSAEQGGGRIVRLALAPHGSPSGLYYTNDQVTPF
OG0000667	G. paniculata	Gpan12g00773.m1	MAEPSSFLAQKRYAVVTGANKGLGLEISRQLASQGVVVLLTSRDETRGLEAIEELKKSGINSENLEYHQDVTDPSSFTSLADFVKAKFGKLDILVNNAGISGVITDYAALMQAIRNRGAEINYDGVMKQTYELAEECLTNYYGVKRTINAVLPLLQLSDSPRIVNVSSDVGLLKKIPGERIREALGNVEKLTEESVDGILDEFLRDFEGKIAENGWPTFKSAYSISKAALNSYTRVLARTYPSIIINCVCPGVVKTDINLKMGLLTVEEGAVGPVRALLPPGSTSGLFYMRSEVSSFE
OG0000667	G. paniculata	Gpan12g00773.m2	MAEPSSFLAQKRYAVVTGANKGLGLEISRQLASQGVVVLLTSRDETRGLEAIEELKKSGINSENLEYHQDVTDPSSFTSLADFVKAKFGKLDILVNNAGISGVITDYAALMQAIRNRGAEINYDGVMKQTYELAEECLTNYYGVKRTINAVLPLLQLSDSPRIVNVSSDVGLLKKIPGERIREALGNVEKLTEESVDGILDEFLRDFEGKIAENGWPTFKSAYSISKAALNSYTRVLARTYPSIIINCVCPGVVKTDINLKMGLLTVEEGAVGPVRALLPPGSTSGLFYMRSEVSSFE
OG0000667	S. officinalis	SoSDR1	MAEASSFLAQKRYAVVTGANKGLGLEICGQLASQGVTVLLTSRDEKRGLEAIEELKKSGINSENLEYHQLDVTKPASFASLADFIKAKFGKLDILVNNAGISGVIVDYAALMEAIRRRGAEINYDGVMKQTYELAEECLQTNYYGVKRTINALLPLLQFSDSPRIVNVSSDVGLLKKIPGERIREALGDVEKLTEESVDGILDEFLRDFKEGKIAEKGWPTFKSAYSISKAALNSYTRVLARKYPSIIINCVCPGVVKTDINLKMGHLTVEEGAASPVRLALMPLGSPSGLFYTRNEVTPFE*
OG0000667	S. officinalis	Saoffv11016205m	MGISTPLISVFIVYCYKSDLHEACFIRLWSEHFCLCRYAVVTGANKGIGLEVCRQLASQGVVVVLTSRNEKRGLEAIDELRKSGLSSEILEYHQLDVTDPTSVASLADFIKVKFGKLDILVNNAGMLGATADIDALKAAGFFDMPRPTEKQTLSYADMLKQTYELAEECFETNYYGVKRNVEALLPLLQISDSPRIINVSSGAGKLSNIPNEQIRGVLSNDESLTEERVDEILKEFLRDFKEGSIAEKGWPVKLPAYVVSKAALNAYTRIQSKIYPSIIINSLCPGFVKTSMNGHTGNLTVEEGAARVLLLAVVPHGSPSGLFYTD*
OG0000667	S. officinalis	Saoffv11016210m	MAEQSPFLAEKRYAVVTGANKGIGLEVCRQLAAQGVVVILTSRDEKRGLDNLRKSGLNSDNLEFHQLDVTDPTSVASLAHFIDAKFGKLDILVNNAGILGAIADFNALFAAGFPEAESLSADMVTQTYVQAQECLQTNYYGVKTATEALLPLLKLSNSPRIINVSSAAGKLCHIRNDQIRGILANAEELTEERVDSIVDEFLRDFKDGTFVEKGWIPVLSAYFASKAALNAYTRILAKKHPTIIINCLCPGFIKTDINNHVGPLPVEQGGARVVRLALAPHASPSGLFYTNDQVTPF*
OG0000667	S. oleracea	LOC110789130	MAEQSNFLAEKRYAVVTGANKGIGLEICRQLASQGVIVLITSRDGKKGLEALNDLIKSGISSDNLHYHQLDVTDPMSITALAGFINSKFGKLDILVNNAGIGGFIIDYDAIKAIGFRNINYDEMMTQTYELAKECLETNYYGVKRTTEALLPQLELSDSPRIINVSSSTGMLKNIPNERIRGVLGDAENLTEEKVEAILNELLTDFKDGSFKEKEWPSRMAAYTLSKAALNAYARILAKKYPSIIISCVCPGVTKTDMNGNLGQLTVEEGAASPVRVALMPHGSPSGLFYARSEVSSYE
OG0003129	B. vulgaris	LOC104899326	MEVILMPFHGQGHMNTMLQFAKRLIWKGAGNIRVTLATTLSTTQKMINSDNENLRFITTKSIYDDTDDAKLNFKARFDRFQSQASVELGRLISTRSSSSAGKCLLVYDANLSWALDVAKQQGVPGAAFFTQACAYVASFYSMFLEEYADNHDHPVIAAANANANASPPLCVIVPSPEELERGLPSLLSFSSTATDTKPLHPIIRMMLSHMSNLHLADLVLFNSFDNLEDEVVKWMANLWPVRTIGPTLPSAYLDKRVEHDVDYGFNLFKSNNDTCLNWLNAKQVASIVYVSFGSAAALSVEQTGEIAEALKHIPSSFLWIVRETEHSKLPDNFINETSDKGLVVSWCPQLDVLAHEAVGCFVTHCGWNSTIEALSFGVPMLAMPQFMDQMIDAHFVDQI…
OG0003129	D. caryophyllus	evm.model.Chr11_1.268	MADEKKKIEIIVFPYHGQGHMNTMLQFAKRLAWKHVNVTIATTLSTTTKMKSKVENAWSSSITLESIYDDSDESTVRFMDRMARFEASATSNLAKLLLLKKEQANNKVLLVYDGNLPWALDLAHEHGVKGAAFYPQSCATVATYYCLYNETQGKEMEVGLPPSFPPLELIQRNVPNVFGLKFPEAVVPKNGKEYSPFVLFVLRQCINLDKADLLLFNQFDKLVEPGEVLQWMSKIFNVKTIGPTLPSSYIDKRIPDDVDYGFHAFNLENDTCLKWLATKPSRSVIYIAFGSSVHYSNEQMAEIAEALKSQPNSFLWAVRETEQKKLPADFIEQTSEKGLVLSWCPQLDVLAHEAIGCFVTHCGYNSITEAMSFGVPMLSVPQFLDQPVDAHFVEQVWGA…
OG0003129	D. caryophyllus	evm.model.Chr14_1.1471	MAHENNNNNGIQQVVMLPYHGQGHMNTMVQFAKRLAWKGVHVTIATTIGTTQQMLPNISSYKTITLEPIYDDTDEHTLHIKDRMTRFEAEAASNLAKVLATKKQQALNKKCLLVYHGSLNWALVVAHKQNVAGAAFFTAATASFACYYYLHMDAQGLGVGLDLPSLLPPPKLIVQKLPKSFLAYGGNDDGTHTTNMALHPLVLWLVKDYGNSVKADFVLLNSFDKLEEEAVKWLSKICCVKTIGPTIPSIYVDKQIESDVDYGFNQYKPTNEDCMKWLNTKEANSVVYIAFGSVARLSVEQMAEIAKALDCSSKSFVWVVRETEQEKLPVDLIEKISEKGLVLPWAPQLEVLAHDAVGCFMSHCGWNSTIEALSFGVPILAMPQFLDQLIDAHFVDKVW…
OG0003129	G. paniculata	Gpan14g00781.m1	MAEQNKKKIEIIVFPYHGQGHMNTMLQFAKRLAWKNNVNVTIATTLSTANKMRSQVAAEDKNINSVRTAIDLESVYDDTDESQVRFMDRMARFEAAAASNLAMLLVKKKEQADNKVLLVYDGNLSWALDVAHENAVRGAFFPQSCATVATYYCLYNETQGREVEPKLPDVFPPLELIQRNTPNVYGMKFPKAVVPKNGKEYNDFVLFLRQCVGLEKADLLLFNQFDKLVEPGEVLQWMSKIFNVKTIGPTLPSAYIDKRIKDDVAYGFHAFNLSNDCINWLNTKPAGSVIYIAFGSSVHYSVEQMTEIAEALRSQPKNFLWAVRETEQAKLPADFIEQTATADKGILAWCPQLDVLKHESIGCFVTHCGWNSITEALSFGVPMLSVPQFLDQPVDAHFV…
OG0003129	G. paniculata	Gpan15g00248.m1	MSNENNAIQVVVLPYHGQGHMNTMVQFAKRLAWKGVHVTIATTMNTTQQMLPNISSYKSITLEPIYDDTESTLHIKDRMARFEAEATSNLAKVLKTKKQQALNKKCLLVYHGSLNWALIVAHQQNVAGAAFFTAATASACYYYLHLESQGKGMELLELPSILPPPKLIVQKLPKSFLAYGDHNSHNANMGLHPLVLWLLKDYGNSVKDFVLLNSFDKLEEEAIKWISNICCVKTIGPTIPSTYLDKQIENDVDYGFNQFKPTNEDCMKWLSTKEANVVYIAFGSVARLSVEQMAEIAKALDHSSKSFIWVVRETEQEKLPVDLVEKISGKGMVVPWAPQLEVLAHAVGCFMSHCGWNSTIEALSFGVPILAMPQFLDQLVDAHFVDGVWGVGITPTVDE…
OG0003129	S. officinalis	UGT74CD1	MSDQNDKKVEIIVFPYHGQGHMNTMLQFAKRIAWKNAKVTIATTLSTTNKMKSKVENAWGTSITLDSIYDDSDESQIKFMDRMARFEAAAASSLSKLLVQKKEEADNKVLLVYDGNLPWALDIAHEHGVRGAAFFPQSCATVATYYSLYQETQGKELETELPAVFPPLELIQRNVPNVFGLKFPEAVVAKNGKEYSPFVLFVLRQCINLEKADLLLFNQFDKLVEPGEVLQWMSKIFNVKTIGPTLPSSYIDKRIKDDVDYGFHAFNLDNNSCINWLNSKPARSVIYIAFGSSVHYSVEQMTEIAEALKSQPNNFLWAVRETEQKKLPEDFVQQTSEKGLMLSWCPQLDVLVHESISCFVTHCGWNSITEALSFGVPMLSVPQFLDQPVDAHFVEQVWG…
OG0003129	S. officinalis	Saoffv11022437m	MANENNTIQVIMLPYHGQGHMNTMVQFAKRLAWKGVNVTIATTINTTQQMLSNISSSYKSITFEPIYDDTDDSQLHIKDRMARFEAEAASNLTKVLAAKKQQALNKKCLLVYHGSLNWALVVAHQQNVAGAAFFTAATASFACYYYLNIESQGKGIGLELPLVLPNPKLIVQKLPKSFLAYGDNNSNTTNMGLHPLVLWLLKDYGNSVNADFVLLNSFDKLEEEAVKWISNICNVKTIGPTIPSIYLDKQIENDVDYGFNQYKPTNEDCIKWLNTKEANCVVYIAFGSVARLSVEQMVEIAKALDHSPKSFLWVVRETEREKLPANLIEKMSGKGLVVPWAPQLEVLAHDAVGCFMSHCGWNSTIEALSFGVPILAMPQFLDQLVDAHFVDRVWGVGIT…
OG0003129	S. oleracea	LOC110776275	MEVILIPFHNQGHLTPMLQFAKRFAWKGSGSIRITLATTLSTTQKMTNSNNTTTNFDFLTVENIYDDSEDSQLNFMARMAKFKSEASLQLHRLIAAANTTNNKCMIVYDADLPWALDVAKEHNIPAAAFFTQACAYVASFYPMFLEEFGAADDHQHPVVAAAKGGSVPELAVELPSREEIERCAPIISTQSSSSDTGKKPLHPVFRMVVSSISTLHLADFVLFNSFDHLENQVVKWMTNLWCVKTVGPLLPSAYLDKRIESDVDYGVNPYKPNNEACMNWLNTKQVGSVVYVSFGSVANLSAEQIAEIANALKQISSSFLWIVREAEQKKLPKDFINETSDKGLVMSWCPQLDVLAHEAVGCFITHCGWNSMIEATSFGVPMLGMPQFMDQFLDAHFLE…
OG0003129	S. oleracea	LOC110777207	MLVYDAYFPWALDVAKDHNILAAAYFVSSCAYVASFYPMFLEEFGSDDQHPVVAAESVPGLLVELPSREEMERYAPKCAQSSSSDDKPDTGKKPLHPVYQMVVSSITTLHLADFVLFNSFDHLEHQVVKWMTNLWRVKTVGPLLPSAYLDKRIESDVNYCVKPYKPNNEACMSWLNAKQVASVVYVSFGSVAKLSVEQISEIAKALKQIPSSFLWIVREAEQEKLPNDFITETSEKGLVMSWCPQLDVLAHEAVGCFITHCGWNSVIEATSFGVPMLGMPQFMDHFLDAHFLEKVWGVGIRVKADEKNFVTCDEIKRGLEKIIYGERGNKIKENATKWKELAKEAVGEGGSSDNSTGEIIKWLASS
OG0003129	S. oleracea	LOC110777208	MTGKGRTMEVIMMPFHHQGHLTPMLQFAKRFAWKGAGSIRITLATTLSTAQNMTNSKNNNNNNDYDFLTVESIYDDTDDSQLKFMGRMGKFKSEASLQLGRLITTKSIDNNKCMLVYDAYLPWALDVGKDHNIQAAAFFVQACAYMASFYPMFLEEFGSDDQHPVVAAAKAESVPSLSVELPSREEMERYAPKCAQSPSSDDKPNTVKKSLHPVYRMVVSSITTLHLADFVLINSFDHLEHQVVKWMTNLWRVRTVGPLLPSSYLDKRIKSDVDYGINPYKPNNEACMNWLNTKQAASVVYVSFGSVANLSVEQIAEIAKALKKIPSSFLWIVREAEQEKLPEDFITETSEKGLVMSWCTQLDVLAHEAVGCFITHCGWNSIIEATNFGVPMLGMPQFM…
OG0003129	S. oleracea	LOC110784985	MIEVIVMPLHSQGHMNTMLQFAKRLVWKGAGTIHVTVGTTLSTTQKVSNNLELISIESIYNDTIKEDRLSDLKAHMDKFKAEASGQLSRLISNSSNCAGSNKCLLVYDASFPWALEVAKEHNILAAAFFTQACTFMASVYPLFVQEYPLIAAAHAHAHAHAHAHAHAHAHAHAHAHGHSNYPPLLDQMVLPSLEELERGLLNINIHNHNQPADAKPIDTVIQMVISTINNLHLADYVLFNSFYHLEA
OG0003129	S. oleracea	LOC110794994	MMEVILMPFHSQGHMNTMLQFAKRLVWKGAGTIHVTVATTLSTTQKMSNNNLEFISIESIYNDTVNQDRLSNFKARMDEFEAEASLQLSRLISISSSRSKKCLLVYDASMPWALDIAKEHNILAAAFFTQACGFMASVYPLFIQEYPLIAAAAAHNHGHSNYPPLLLDQTVLPSTDDLERGLLNILNLFSKPDQPAASTDTAKKPINPVIKMAISTMNNLHLADYVLFNSFYHLEDQVVNWMQNMWNVRTIGPTIPSAYLDRRVKDDTDYGFKLYKPNNEACMNWLNAKQTASVVYVSFGSAAVLNAEQMTEVAEALKKIRSSFLWIVRENEQKKLPKDFITETSDRGLVMSWCSQLDVLAHEAVGCFITHCGWNSTIEALSFGVPMLGMPQFMDQHID…
OG0019185	D. caryophyllus	evm.model.Chr13_1.2257	MDSKELHVVMYPWFAYGHMIPFLHLSNKLAENGHKVTYVLPSKALSRLQDLNLNPTQITFRTITVPNVEGLPAGAENVTDIPDINLHTHLATALDLTRPEFEEIVETLKPDVIMYDVAYWVPEVAVKVGAKSVAYSVVSAASVSLSKTVVDRMKPPEKPMTEEERRKRFAQYPHLIQLYGPFGEGITMYDRLTGMLSKCDAIACRTCREIEGKYCQYLSTQYEKKVTLTGPLLPEPDVGVTLEAPWAEWLGRFKMGSVLFCAFGSQFYLDKDQFQEIILGFEMTNLPFLMAVQPPKGCKTVEEAFPEGFSERVKDRGVVTSQWVQQPVILSHPSVGCFVNHCAFGTMWEALLSAKQLVMIPQLGDQILNTKMLADELKVGVEVERGSGGWVSKESLCKA…
OG0019185	G. paniculata	Gpan16g01208.m1	MASKTLHIVMYPWFAYGHMIPFLHLSNKLAENGHKVTYVLPPKALPRLHNLNLNPTQISFMTITVPDVELPAGAENVTDIPDITQHTHLATALDLTRPEFEEIVGLLKPDVIMYDVAYWVPEVALKVGAKSVAYSVVSASVSLSKTVADRVKPPEKPMSEEERKKKFAQYPHLIQLYGPFGEGITMYDRLTGMLSKCDAIACRTCREEGKYCEYLSTQYDKKVTLTGPVLPEPDVGATLEAPWADWLGRFKPGSVLFCAFGSQFYLDKDQFQEIILFEMTNLPFLMAVQPPKGCATVEEGFPEGFAERVKDRGAVTSQWVQQPVILGHPSVGCFVNHCAFGTMWELLSEKQLVMIPQLGDQILNTKMLADELKVGVEVERGNGGWVSKESLCKAIKSVM…
OG0019185	S. officinalis	UGT79T1	MSAKMLHVVMYPWFAYGHMIPFLHLSNKLAETGHKVTYILPPKALTRLQNLNLNPTQITFRTITVPRVDGLPAGAENVTDIPDITLHTHLATALDRTRPEFETIVELIKPDVIMYDVAYWVPEVAVKYGAKSVAYSVVSAASVSLSKTVVDRMTPLEKPMTEEERKKKFAQYPHLIQLYGPFGEGITMYDRLTGMLSKCDAIACRTCREIEGKYCQYLSTQYEKKVTLTGPVLPEPEVGATLEAPWSEWLSRFKLGSVLFCAFGSQFYLDKDQFQEIILGLEMTNLPFLMAVQPPKGCATIEEAYPEGFAERVKDRGVVTSQWVQQLVILAHPAVGCFVNHCAFGTMWEALLSEKQLVMIPQLGDQILNTKMLADELKVGVEVERGIGGWVSKENLCKA…
OG0011232	D. caryophyllus	evm.model.Chr05_1.2853	MAQKELNIVMYPYLAFGHFIPFLHLANKLAEKGHKITFLLPPKAKRQLENQNLFPSRITLVPITVPQVDSLPLGAESTADIPLRQLGDLSIAMDGTRPEIESVLSKLDPKPDLILFDMAQWVPVVASKLGIKSVLYNTVCAISLDLARDSYVIKDDNNGNNGSNVPSWTLKHGFTSPNFGENISILERVLIALGTTDAIGIRTCREIEGEYCDRIANRFKKPVLLSGTTLPESHGPLDPYWVEWLGKFEKESVIFCCLGSQHVLDKPQLQELALGLEMTGLPFVLAVKPPVGFATLDEVLPEGFSKRVEDRGVAHGGWVQQTHMLAHPSVGCFVCHCGSSSMWEALVSDTQLVLFPQIPDQAMNAVLLADKLKVGVKVEREGDGGVSKEVWSRAIKSVM…
OG0011232	D. caryophyllus	evm.model.Chr05_1.2854	MAPKELNIVMYPWLAFGHFIPYLHLANKLAEKGHKITFLLPPKAKRQLENQNLFPSRITLVPITVPQVDSLPLGAESTADIPLGQHGDLAIAMDGTRPEIESVLSKLDPKPDLILFDMAQWVPVVASKLGIKSVSYNIVCAISLDLVRDSYVVKDDNNGNNGSNIPSWTLKHETSPNFGENISILERALIALGTPDAIGIRTCREIEGEYCDRIGNRFKKPVLLSGTTLPESHDQLDPYWVKWLGKFEKESVIFCCLGSQHVLDKPQLQELAMGLEMTGLPFVLAVKPPVGFATLDEVLPEGFSKRVEDRGVAHGGWVQQTHMLAHPSVGCFVCHCGSSSMWEALVSDTQLVLFPQIPDQAMNAVLLADKLKVGVKVEREGDGGVSKEVWSRAIKSVMD…
OG0011232	G. paniculata	Gpan06g00098.m1	MARKELNIVMYPWLAFGHFIPYLHLSNKLAEKGHKITFLLPQKAKLQLESQNLYPSLITLVPITVPQVDLPLGTETTADIPLSQHGDLSIAMDRTRPEIESILSTLDPKPDLIFFDMAQWVPVVAAKLGIKSVSYNIVAISLDLVRDWYNKGNNVPSWSLKHDTSPHFGEEISILERALISLGTPDAIGIRTCKEVEGEYCDSIAARKKPVLLSGTTLPEPSDPLDPRWVKWLGKFEEGSVIFCCLGSQHVLDKPQLQELALGLEMTGLPFFLAVKPVGFATLDEVLPEGFSERVRERGVAHGGWVQQPQMLAHPSVGCFVCHCGSSSMWEALVSDTQLVLFPQIDQALNAQLMADKLKVGVKVEREGDGGVSKAVWCGAIKSVMDKESEIGEVVKKNH…
OG0011232	S. officinalis	UGT79L3	MGTKELHIVMYPWLAFGHFIPYLHLSNKLAQKGHKITFLLPHRAKLQLDSQNLYPSLITLVPITVPQVDTLPLGAESTADIPLSQHGDLSIAMDRTRPEIESILSKLDPKPDLIFFDMAQWVPVIASKLGIKSVSYNIVCAISLDLVRDWYKKDDGSNVPSWTLKHDKSSHFGENISILERALIALGTPDAIGIRSCREIEGEYCDSIAERFKKPVLLSGTTLPEPSDDPLDPKWVKWLGKFEEGSVIFCCLGSQHVLDKPQLQELALGLEMTGLPFFLAIKPPLGYATLDEVLPEGFSERVRDRGVAHGGWVQQPQMLAHPSVGCFLCHCGSSSMWEALVSDTQLVLFPQIPDQALNAVLMADKLKVGVKVEREDDGGVSKEVWSRAIKSVMDKESEI…
OG0011232	S. oleracea	LOC110780705	MGREKELRIVMFPWFAFGHFIPYLHLSNKLAEKGHKITFLLPDKAKLQLDPLNLHPSLINFHSITVPHLETLPPATQTTADISLDQHGDLSISMDRTRPDVESILSTHKPDFVLYDMAHWIPDIASKLGIKSVSYNIVCAISLSFVRPSLLPKAAEPERPVNNVPGWCLKDSSPYFGEGITLLERSVISLSSADAIAIRTFREIEGVYCDRVAATFNKPVLVTGHALPDLQLSPPLETHWAEWLARYDPGSVIFVCLGSQHVLDAPQLQELAIGLEMTGHPFLMAVKPPVGCATLEELLPEGYNDRVSGRGVVHGGWVQQQQILAHPSLGCFVTHCGSSSMWEGLSSESQLVLLPQLPDQTLNANLMADELKVGVKVERQQNGWVSKQGLCEAINRVMD…
OG0011232	S. oleracea	LOC110795176	MGGEKELRIVMFPWLAFGHFIPYLHLSNKLAEKGHKITLLLPNKARLQLESLNLHPSLITFHSITVPPLETLPYGTETTADISLDQHGELSISMDRTRPEVESFLSTHKPDLVLYDMAHWVPEIAAKVGIKSVSYNVVCAIAVSHVRPSLPLPKGTAAHVPLPLSSVPKWSLNQHGSSTPYFGEGITLLERSVISLSSADAIAIRTCREIEGVYCDRVAATFNKPVLVTSHALPDLELELSPLETRWAEWLARFEPGSVIFCCLGSQHVLDAPQLQELALGLEMTGLPFLMAVKPPVGCTSLEEVLPEGFNDRVSGRGVVHGGWVQQQQIMAHPSLGCFVTLCGSSSMWEGLVSESQLVLLPQLADQTLYAKLMADELKVGVKVEREENGWMTKRSLCE…
OG0011232	S. oleracea	LOC110799807	MGGEKMLRIVMFPWLAFGHLIPYLHLSNKLAEKGHKITLLLPNKARLQLEPLNFHPSLITFHSITVPPLETLTLPPGTETTADISLNQHGELSISMDRTRPEVESILSTQKPDLVFYDMAHWIPDIASKLGIKSVSYNSVCAISMSHVRPSVLPKAAATSQVALSSSSYVGSVPQWSRNDHNSSVYFGDEITLLERSIISLSSADAIAIRTCREIEGVYCDRVAATFNKPVLVTSHALPDLELQLSPLETRWADWLARFGPRSVIFCCLGSQHVLDAAQLQELALGLEMTGLPFLMAVKPPVGYASLKELLPEGYNDRVSGRGVVHGGWVQQQQILAHPSLGCFVTHCGSSSMWEGLVSETQLVLLPQLPDQTLNAKLMADELKVGVKVERQQNGWVSK…
OG0017603	D. caryophyllus	evm.model.Chr11_1.2299	MEKSYAKLHVAFFPFMTPGHSIPMLDLVCLFIARGIKTTVFTTPMNAPNIAKYLNIKESSDCGDNDDNSSDVANIYVTPFPSKEAGLPDGIESQDSTTSPEMTLKFFVAMELLKDPLEGFLKEVRPNCLVADNFFPYATEVASKFGIPRFVFQFTGFFAMSVMMALNRFQPENSVSSDEEEFVVASLPHEIKLTKSQLQQAYEGSDGMNSAFSRLCNGAGRALFTSYGVIFNSFYELEPDYVDYYKNTMGKRSSVWHVGPVSLCNRHTEGKSLRGRTAAISDHSCLEWLNSKQPNSVIYVCFGSLTCFTNEQLKEIATALQRSEQNFIWVLKGEKNKEEWLSHGFEETVQGRGLIIWGWAPQVLILDHEAIGGFVTHCGWNSTLESISAGVPMVTWPIY…
OG0017603	G. paniculata	Gpan06g00050.m1	MSKTGNNELHLAFFPFMTPGHSIPMLDLVRLFIARGVKTTVLTTPLNAPDIAKYLNINSSNDNNDNNNNSLDTSIYITPFPSKQAGLPEGVESQDKTTSPEMTLKFFTAMELLKNPLKEFLRETKPDCLIADNFFPYADVASMFGIPRLVFHFTGSFAMCVMMALSQHQPQNSVSSDDDPFIVPSLPHEIKLTKSQLQQIQKGTDDENESLSRLFSGAGRALFTSHGVIFNSFRQLEAEYVDYYSNLMGKVSRTWHVGPVSLCNRQMADGKSSLRGSSSISEHLCLNWLNARKTNSVIYVCFGSLTCFTACQLREIATALDRSGRDFIWVLKGGKDDNDKEWLPDGFEERIKGKGLIIRGWAPQVLILDHEAIGGFVTHCGWNSTLEGISAGVPMVTWP…
OG0017603	S. officinalis	UGT73M2	MEESKEEVHVAFFPFMTPGHSIPMLDLVRLFIARGVKTTVFTTPLNAPNISKYLNIIQDSSSNKNTIYVTPFPSKEAGLPEGVESQDSTTSPEMTLKFFVAMELLQDPLDVFLKETKPHCLVADNFFPYATDIASKYGIPRFVFQFTGFFPMSVMMALNRFHPQNSVSSDDDPFLVPSLPHDIKLTKSQLQREYEGSDGIDTALSRLCNGAGRALFTSYGVIFNSFYQLEPDYVDYYTNTMGKRSRVWHVGPVSLCNRRHVEGKSGRGRSASISEHLCLEWLNAKEPNSVIYVCFGSLTCFSNEQLKEIATALERCEEYFIWVLKGGKDNEQEWLPQGFEERVEGKGLIIRGWAPQVLILDHEAIGGFVTHCGWNSTLESISAGVPMVTWPIYAEQFYN…
OG0017603	S. officinalis	Saoffv11054534m	MCSMAETGEQLHVAFFPFMTPGHSIPMLDLVRLFVARGVKTTVFTTPLNAPDISKYLNIRASTNNNDLATSVYITPFPSIKAGLPEGVESQDRTTSPEMSLKFFLAMELLKHPLEQFLKDTKPNCLIADNFFPYATDVAKMFDIPRVVFQSTGCFSMCVMMALSQHQPQNSVASDNDFFIIPNLPHEIKLTKSQLQPDHKGSDDEMNASLSRLFGGVGRALFTSYGIIFNSFTRLESEYVDYFNNVVRKPSRVWHLGPVSLCNRQVEGKSIRGKSSSINENICLKWLNDRKPNSVIYVSFGSLTCFSASQLREIAIALECFGRDFIWVLRGGENVEEWLPKGFEERVKSKGLIIRGWAPQVLILDHEVIGGFVTHCGWNSILESISAGVPMVTWPVYAE…
OG0014628	D. caryophyllus	evm.model.Chr01_1.1379	MELKIVSTEIIKPSSPTPPHLYKLTLSLLDQKYSSLIVPVLLFYAPPHEAAPPLDIGRLKTCLAETLAVFYPLAGRVESAGSILCNDEGIPFVEARATCSMSSALELLSSRSNEVAGFYPPRVGLIEEGVQVSIQVTVFTCGGFCIGWYHTHKVTDGTSMGNFFRYWAALFTQQNDNVSAGSAAQDLADFSSAVRVFPPVVLQEEKPVTPELNHKKKEIHDTGNKNKDPSPSSSFNFQFQDRILVRSFVINNEAVAKLKAISISDEVPNPSRFEAVAGFLWKSILSLNPSKEGRSALNVAIDLRPRVDPPLSVGVMGNLFETMLVQSEKSAELHELVAKIRGSILKTKELALEYQGENREEAKNMHWKKFINAVIECKGKDVYVMTPWCKSAGFSDVDF…
OG0014628	D. caryophyllus	evm.model.Chr01_1.1473	MEVKVISSETIKPSSPTPLSLRKFTLSMLDQKYTPLVVPAIHFYERPPGAAPIDVDRLKACLSQTLTVFYPLAGRVESASTILCNDEGIPFVEAHVDCTLSSVVESISSVGDIDLKPFYPPRDRLIVDGIQFAIQINVFSCGGFAFAYYCTHKVTDATSVSYFFRYWTELVTQRREYAARDLADFSSAVKSFPPVPMEEKPVTPEPTLVKQEGHKQGEEEKGGTWSSFFLKKHMVVRSFVIRNEAVAKLKAMSISEDVTNPSRFEAVAGFLWISILANSVDKEGRSVVSLPVDLRSRVDPPLPVESMGNLFDRTVIVSEKNVKLHEMVVKIRASILKMKELAKDYQGEKREEAKDGQWKRFVSAVIESKLQDTYLITPWYNKSAGFTKLDFGFGKPKWV…
OG0014628	D. caryophyllus	evm.model.Chr01_1.1474	MEVKVISSETIKPSSPTPLSLRKFTLSMLDQKYTPLAVPAIHFYERPPGAAPIDVNRFKTCLSQTLSVFYPLAGRVESSSTILCNDEGIPFVEAHVDCTLSSVVESVSSACDVDLKPFYPPKDRLLVDGIQFAIQINVFSCGGFAFAWYCTHKVTDGTSTSYFFRYWAELVAERREYAAQDLADFTSAVRTFPPVPMEEKLVTPEVTPAKQEGQKQEEEEKGGSKYSFLFKQNTVARSFVISNEAVAKLKAMSISEDVTKPSRFEVVSGFLWKSILANSTTKEGRSMLSLPVDLRSRVDPPLPVESIGNLFDTTLVVSEKNMELHELVAKIHASILKMKDLATEYQGEKREEAKDGQWGRFISAVIECKGKDAYVITPWCKSAGFTKLDFGYGKSKRVI…
OG0014628	G. paniculata	Gpan03g00380.m1	MEPSKLDVKIISTEIIKPSTPTPSHLRKLSLSLLDQKYSPLVVPVLLFYGPSQDGTAQQIDMDRFKTCLQTLTAFYPLAGRVESKGTILCNDEGVPFTEARVDCTLDSVLDSISSYKKELSSFYPPRARLIDEGVQVSQVNVFKCGGFCIGWYHTHKVTDGTSVGAFFRYWAALVAQNPEHNAAQYLADFNSAVRVFPPVPVAVVPLQPQEDKPKPVTVELNREKQTEEKKEETKPSKWSVLSQTRIGVRSFLIKNEAVEKLKAKSISDHVTNPSREAVAGFLWKSILLNSTKEGRSALNVAVDLRPRVVPPLPVGAMGNLFETALVQSEKTAELHQLVAHIHESSKMRDLVVKYQGEKREEAKDEHWKKFINAVIECKGKDVYVITPWCKAAGFGDVD…
OG0014628	S. officinalis	SoBAHD1	MEPSKMEVKIISSETIKPSSPTPSHLRKYTLSLLDQKYTPIVVPAILFYERPQGVAPLDMDRLRTCLSQTLTAFYPLAGRAESRDVIICNDEGIPFVEAHVDCELSSVVKSLSSLGSDLRSFYPPRDGLLEGGIQFAIQMNVFSCGGFAFAWYCTHNVTDGTSTANFFRYWTALYAQRSEYAVQDLMDFNSVVTAFPPVPPRVPQEEKPVTTELKPEKQEGQEKEEKKKSSFNFSFQSHIVARSFLIKSKAVAELKAKSVSEEVPYPSRFEAVSAFLWKSIVSSSTTEGKTMINMPVNLRPRVDPPLPLDSVGNIFENALVQSEKKAELHEFVARIRGSISKMKDFATEYQGEKREEAKDAHWKRFIKAVIECKGKDAYVISPWYKSSGFTDIDFGFGT…
OG0014628	S. officinalis	Saoffv11017479m	MEVKIISSETIKPSSPTPSHLRKYTLSLLDQKYTPIVVPAILFYERPQGVAPLDMDRLRTCLSQTLTAFYPLAGRAESRDVIICNDEGIPFVEAHVDCELSSVVKSLSSLGSDLRSFYPPRDGLLEGGIQFAIQMNVFSCGGFAFAWYCTHNVTDGTSTANFFRYWTALYAQRSEYAVQDLMDFNSVVTAFPPVPPRVPQEEKPGDNGIETRETRGTRKGGKEKIVSKAVAELKAKSVSEEVPYPSRFEAVSAFLWKSIVSSSTTEGKTMINMPVNLRPRVDPPLPLDSVVEKKAELHEFVARIRGSISKMKDFATEYQGEKREEAKDAHWKRFIKAVIECKGKDAYVISPWYKSSGFTDIDFGFGTPIRVVPMDDVVNHNQRNTIMLMEFVDSDGDGF…
OG0015625	B. vulgaris	LOC104897716	MSFVIVLIIISTNLLLQPSIIVVSLEFTRDDFPSDFIFGSGTSAYQVEGAASEDGRTPSIFDTLSLSLGSRSGGFTGEVACDEYHKYKEDVQLMVDLGLDAYRFSISWSRVIPNGRGSINQKGVEYYNNLINELTSNGIQPHATLVHWDHPQALQDAYGGWINQQIVRDFTTFADVCFKEFGDRVLYWTTINEPNFLAPFFYNSSQYIAAHHLLLGHASVVNLYREKYQATQNGSIGLNVYTSWFIPEKSTQEDLDATERVANFHIGWFVHPLIFGDYPDIMKQSLGRRLPSFTEHETKLMNGSFDFIGVNCYTASVVTDDPGKDGIAANYTELAIRQGLHVASEENYTHLVIHTDCKQTVDMVNNTNLEHEDFYSDIVTDCKELLRYFQETRLLFVRR…
OG0015625	B. vulgaris	LOC125498303	LLYMPYDVLLMIIFPIVVSLEFTRDDFPSDFIFGSGTSAYQVEGAASEDGRTSSVFDTLSLGSRSGGFTGEVACDEYHKYKEDVQLMVDLGLDAYRFSISWSRVIPNGRGPINQKGVEYYNNLINELISNGIQPHATLVHWDHPQALQDAYGGWTNQQIVRDFTTFADVCFKEFGDRVLYWTTVNEPNFIAPIFYKSSPYIAAHHLLLGHASVVNLYREKYQATQNGTIGLNVYTSWFIPEKSTQEDLDATERVANFRIGWFVHPLIFGDYPDIMKQSLGRRLPSFTEYETKLVNSSFDFIGVNCYTASVVTDDPGKDGMAANYIDKDVGGVFVQGVLEYFKRVYGNPPIYIHENGFRTFRNASLDDTSRIHYLNASMGSLLAAARNGSNVRGYFQWSF…
OG0015625	D. caryophyllus	evm.model.Chr12_1.404	MTLTRLDFPSDFIFGSGTSASQVEGAALEDGKTSTAFEGFLSRMSGNDLSKGIDGYYKYKEDVQLMVQTGLDAYRFSISWSRLIPGGKGPINLKGLQYYNNFIDELIKNGIEPHVTLLHFDVPDALMDAYNGLKGHEFVEDFTAFADVCFKEFGDRVLYWTTFNEANNFASLTLDEGNFMPSTEPYIRGHNIILAHASAVKLYREKYKETQKGFIGLNLYASWYFPETEEEQDSIAAQRAIDFTIGWIMNPLIHGEYPETLKTNIGKRLPSFTSEESKYVKDSFDFIGVNCYVGTAVKNDPDSCNSKTKTILTDMAAKLSPKGELGGAYMKGLLEYFKRDYGNPPIYIQENGYWTPRELGVNDASRIQYHTASLASMHDAMNDGANVKGYFQWSFLDLL…
OG0015625	G. paniculata	Gpan08g01159.m1	MAKLKDYRQNKTKMNPINGPNWAHDDVQLMVQTGLDAYRFSISWSRLIPGGTGPINPKGLQYYNDFIDEIKNGIQPHVTLLHFDIPDVLLAAYNGLKDHQFVEDFTAFADVCFKEFGDRVLYWTTINEANNFAFLTLDGSFTPSTEPYIRGHHILLAHASAETQKGFVGLNLCASWYFPETDDDEDKLASQRAIDFQIGWPMHPLISEYPKTLKKYLGERLPSFTNDESMFVKDSFDFIGLNCYVGTAVKNDPDSSNSTNKTILTDMAAKLTLYEGVGILQTRLWQSTNLHSRKRDGANVKGYFQWSFLDLLEVFRFSYGLYHVDLEDPTRERRPKASAKWYSNFKGHPTSSGTTTEVEPSS
OG0015625	S. officinalis	SoGH1	MVLSRLDFPSDFIFGSGTSASQVEGAALEDGKTSTAFEGFLTRMSGNDLSKGVEGYYKYKEDVQLMVQTGLDAYRFSISWSRLIPGGKGPVNPKGLQYYNNFIDELIKNGIQPHVTLLHFDIPDTLMTAYNGLKGQEFVEDFTAFADVCFKEFGDRVLYWTTVNEANNFASLTLDEGNFMPSTEPYIRGHNIILAHASAVKLYREKYKKTQNGFIGLNLYASWYFPETDDEQDSIAAQRAIDFTIGWIMQPLIYGEYPETLKKQVGERLPTFTKEESTFVKNSFDFIGVNCYVGTAVKDDPDSCNSKNKTIITDMSAKLSPKGELGGAYMKGLLEYFKRDYGNPPIYIQENGYWTPRELGVNDASRIEYHTASLASMHDAMKNGANVKGYFQWSFLDLL…
