# Supplementary material for: Unlocking saponin biosynthesis in soapwort
Source: Nat Chem Biol. 2024 Jul 23;21(2):215–26. doi: 10.1038/s41589-024-01681-7 (PMC11782082; doi:10.1038/s41589-024-01681-7)
Supplement: Supplementary file 9 — Source data for Extended Data Fig. 4. [file 41589_2024_1681_MOESM9_ESM.xlsx]

## Sheet: Ext.Data_4
Details for Extended Data 4
Gene ID					Average Salmon Read Counts						Average Log2 transformed read count
de novo Transcriptome	Genome	PCC	Human Readable Description	InterPro Domain	Flower	Flower Bud	Young Leaf	Old Leaf	Stem	Root	Flower	Flower Bud	Old Leaf	Root	Stem	Young Leaf
TRINITY_DN1084_c0_g4_i1.p1	Saoffv11027757m	1	Terpene cyclase/mutase family member	IPR018333 (Squalene cyclase), IPR032696 (Squalene cyclase, C-terminal), IPR032697 (Squalene cyclase, N-terminal)	14914.8	11821.8	1416.67	1250.67	1404	3603.5	13.8178	13.3946	9.89372	10.0733	10.1815	11.9342
TRINITY_DN645_c1_g2_i5	Saoffv11042705m	0.988599	Cytochrome P450	IPR001128 (Cytochrome P450)	16128.2	13469.5	4713.33	5629.33	5411	6231.75	13.9465	13.5857	12.2284	12.3265	12.1595	12.8861
TRINITY_DN1618_c1_g2_i2	Saoffv11022437m	0.985878	Glycosyltransferase	IPR002213 (UDP-glucuronosyl/UDP-glucosyltransferase)	1818.5	2243.75	482	551	486.75	805.5	10.7678	10.9959	8.72263	8.81077	8.63202	9.86114
TRINITY_DN28657_c0_g1_i2	Saoffv11038856m	0.980699	Glycosyltransferase	IPR002213 (UDP-glucuronosyl/UDP-glucosyltransferase)	11188	2700.75	179.667	195.667	208.75	1082.75	13.2022	11.2359	7.37102	7.50417	7.42609	10.3732
TRINITY_DN1473_c3_g1	Saoffv11067104m	0.980019	vinorine synthase-like	IPR003480 (Transferase), IPR023213 (Chloramphenicol acetyltransferase-like domain)	5121	3578.5	409	414	247.5	733.25	12.2636	11.6749	8.15101	8.44671	7.64459	9.62231
TRINITY_DN5701_c1_g1_i1	Saoffv11049136m	0.975292	Glycosyltransferase	IPR002213 (UDP-glucuronosyl/UDP-glucosyltransferase)	9677	9989	2222.33	1452	1605	3483.25	13.1997	13.1514	10.9596	10.368	10.3891	12.0117
TRINITY_DN54808_c0_g7_i1	Saoffv11064951m	0.971642	Glycosyltransferase	IPR002213 (UDP-glucuronosyl/UDP-glucosyltransferase)	8185.75	4986	581.667	945.667	465.5	1432.5	12.9683	12.1508	8.85038	9.72161	8.57967	10.7347
TRINITY_DN530_c2_g1_i4.p1	Saoffv11054913m	0.970928	Beta-glucosidase, putative	IPR001360 (Glycoside hydrolase family 1), IPR017853 (Glycoside hydrolase superfamily)	9819.75	7741.25	1621.33	1691.67	1139.25	2946.25	13.2318	12.7745	10.5617	10.6137	9.86623	11.751
TRINITY_DN651_c0_g3_i6	Saoffv11003497m	0.968953	Cytochrome P450	IPR001128 (Cytochrome P450)	27880.2	22133	3839.67	1581	1721	7975.25	14.737	14.2981	11.4045	10.3747	10.4768	13.1298
TRINITY_DN5570_c0_g1_i1	Saoffv11049112m	0.960569	Glycosyltransferase	IPR002213 (UDP-glucuronosyl/UDP-glucosyltransferase)	1042.75	1199	168.333	69.3333	75.5	332	9.99298	10.0802	6.78122	5.39319	5.97	8.51568
TRINITY_DN51550_c0_g1_i1	Saoffv11029895m	0.960193	Glycosyltransferase	IPR002213 (UDP-glucuronosyl/UDP-glucosyltransferase)	8595.75	7778.5	551.333	172.667	446.25	1208	13.0398	12.7852	8.8426	6.99722	8.51751	10.4949
TRINITY_DN2993_c0_g1_i2	Saoffv11015756m	0.953789	Cytochrome P450	IPR001128 (Cytochrome P450)	2625.5	2851.75	160.667	91.6667	130.25	285	11.3259	11.2858	7.39036	5.81122	6.75645	8.19568
TRINITY_DN342_c0_g1_i1	Saoffv11011728m	0.952566	Glycosyltransferase	IPR002213 (UDP-glucuronosyl/UDP-glucosyltransferase)	26199	23337	2583.33	1514.67	2530	11627	14.6093	14.3722	11.3737	10.2547	11.0142	13.7816
TRINITY_DN13626_c1_g2_i3	Saoffv11043486m	0.946465	Cytochrome P450	IPR001128 (Cytochrome P450)	27860.5	11592.2	1555	288	391.25	5405.5	14.7161	13.361	9.85586	7.95772	8.2724	12.6062
TRINITY_DN3011_c0_g3	Saoffv11076915m	0.940865	HXXXD-type acyl-transferase family protein	IPR003480 (Transferase), IPR023213 (Chloramphenicol acetyltransferase-like domain)	1949.5	763.25	69	31.6667	97	627.5	10.8752	9.32352	6.12275	4.88739	6.13807	9.42705
TRINITY_DN10791_c0_g2_i10	Saoffv11002756m	0.940521	(+)-neomenthol dehydrogenase	IPR002347 (Short-chain dehydrogenase/reductase SDR)	8887.75	6862.25	3007.33	2088.33	2291.25	3442.5	13.0905	12.6107	11.5808	10.8577	10.9214	12.0227
TRINITY_DN14107_c4_g1_i1	Saoffv11041839m	0.937654	Glycosyltransferase	IPR002213 (UDP-glucuronosyl/UDP-glucosyltransferase)	20277.5	10234.2	2611.67	1890.67	995.75	4592.5	14.2446	13.1902	11.126	10.6641	9.68593	12.4261
TRINITY_DN3341_c0_g1	Saoffv11017736m	0.921234	vinorine synthase-like	IPR003480 (Transferase), IPR023213 (Chloramphenicol acetyltransferase-like domain)	1663.25	1854.75	273.333	312.333	138.25	1090.75	10.6431	10.7021	7.65823	8.17649	6.72958	10.1813
TRINITY_DN5664_c0_g3_i1	Saoffv11067403m	0.920955	Cytochrome P450	IPR001128 (Cytochrome P450)	5800	3443.25	112.667	7.66667	155.75	583.25	12.463	11.5884	6.13947	2.59099	6.72845	9.33346
TRINITY_DN23622_c0_g2_i3	Saoffv11064433m	0.914951	Cellulose synthase	IPR005150 (Cellulose synthase)	13359.5	9472.5	3665.67	1704	2497	7289.5	13.6587	13.0646	11.6473	10.5785	10.9756	13.0697
TRINITY_DN586_c1_g1_i1	Saoffv11006237m	0.908779	Glycosyltransferase	IPR002213 (UDP-glucuronosyl/UDP-glucosyltransferase)	29669.8	13538.5	5714	2153.67	4254.25	9936.75	14.8108	13.5513	12.2786	10.8862	11.7521	13.3696
TRINITY_DN8790_c0_g3_i2	Saoffv11014382m	0.908678	Cytochrome P450	IPR001128 (Cytochrome P450)	1378.5	1576.5	249.333	104.333	100	241	10.4027	10.4811	8.03938	6.28392	6.41774	8.09892
TRINITY_DN5664_c0_g1_i7	Saoffv11004686m	0.903172	Cytochrome P450	IPR001128 (Cytochrome P450)	1018.5	556	241.333	207	195	209	9.9507	8.98409	7.99927	7.50051	7.37758	8.00903
TRINITY_DN5184_c0_g1	Saoffv11055440m	0.889368	HXXXD-type acyl-transferase family protein	IPR003480 (Transferase), IPR023213 (Chloramphenicol acetyltransferase-like domain)	4654.25	1814	317.667	46.3333	53.5	348.5	12.1117	10.6855	8.30447	5.00163	5.48385	8.63494
TRINITY_DN5384_c0_g3	Saoffv11017477m	0.886126	Vinorine synthase	IPR003480 (Transferase), IPR023213 (Chloramphenicol acetyltransferase-like domain)	2403.75	439	8.66667	8	14	6.75	11.1993	8.54816	3.1415	3.00147	3.50412	2.95297
TRINITY_DN2154_c1_g2_i3.p1	Saoffv11021456m	0.886057	Glycosyltransferase	IPR002213 (UDP-glucuronosyl/UDP-glucosyltransferase)	8837	5631.5	2011.33	844	2053.75	4074	13.0796	12.3199	10.9513	9.4413	10.7111	12.2832
